# Supplementary material for: Elevational Gradients in β-Diversity Reflect Variation in the Strength of Local Community Assembly Mechanisms across Spatial Scales
Source: PLoS One. 2015 Mar 24;10(3):e0121458. doi: 10.1371/journal.pone.0121458 (PMC4372560; doi:10.1371/journal.pone.0121458)
Supplement: S1 Dataset — (XLSX) [file pone.0121458.s001.xlsx]

## Sheet: RandomLocalAbund_RandomSAD
Plot Name	LatitudeDecDeg	LongitudeDecDeg	Total Abundance	Elevation	Alpha Diversity - q0	Beta Diversity - q0	Gamma Diversity - q0	Alpha Diversity - q1	Beta Diversity - q1	Gamma Diversity - q1	Proportional Species Turnover	Mean Bray-Curtis Distance	Mean Null Beta Diversity - q0	Mean Null Beta Diversity - q1	Mean Null Proportional Species Turnover	Mean Null Mean Bray-Curtis Distance	sd Null Beta Diversity - q0	sd Null Beta Diversity - q1	sd Null Proportional Species Turnover	sd Null Mean Bray-Curtis Distance	Beta-deviations - q0	Beta-deviations - q1	Beta-deviations - Proportional Species Turnover	Beta-deviations - Mean Bray-Curtis Distance
PT_Aguapo_50_2002	-14.557	-67.6682	345	375	21.4	4.48598	96	16.7156	2.63177	43.9917	0.777083	0.634808	3.27267	3.13804	0.694329	0.753702	0.0620564	0.0787941	0.00578639	0.011505	19.5518	-6.42519	14.3015	-10.3342
PT_Aguapo_51_2002	-14.5538	-67.6729	277	321	16.1	5.52795	89	11.9869	3.15579	37.8282	0.819101	0.702359	3.68288	3.48459	0.728368	0.783736	0.0726847	0.0936879	0.00535905	0.0113941	25.3845	-3.50953	16.9308	-7.14211
PT_Aguapo_52_2002	-14.5562	-67.6761	292	316	19.7	4.77157	94	15.4461	3.00992	46.4916	0.790426	0.702284	3.69213	3.49221	0.729048	0.784205	0.0731476	0.0936441	0.0053596	0.0113574	14.757	-5.15017	11.4519	-7.213
PT_Aguapo_53_2002	-14.5644	-67.6734	225	263	15.7	4.71338	74	13.3603	3.04963	40.744	0.787838	0.705858	3.75565	3.54977	0.733608	0.788779	0.0819381	0.10764	0.00579402	0.0127639	11.6884	-4.64647	9.35961	-6.49653
PT_Aguapo_54_2002	-14.5611	-67.6777	259	254	18.1	5.08287	92	15.6646	3.27023	51.227	0.803261	0.725922	4.00822	3.76146	0.750413	0.804225	0.0802856	0.10356	0.00498831	0.011084	13.3853	-4.74333	10.5943	-7.06455
PT_Aguapo_55_2002	-14.5593	-67.6732	264	286	16.5	4.66667	77	12.5159	2.66637	33.372	0.785714	0.667733	3.40239	3.25065	0.705948	0.764014	0.0748015	0.0969967	0.00642665	0.013104	16.9017	-6.02371	12.4118	-7.3474
PT_Aguapo_56_2002	-14.5588	-67.6782	236	267	15	4.53333	68	12.0521	2.7354	32.9672	0.779412	0.661172	3.36475	3.22277	0.702642	0.761741	0.0779436	0.101541	0.0068623	0.0139219	14.9927	-4.79973	11.1872	-7.22384
PT_Ajusuc_168_2004	-15.0381	-68.4588	263	932	18.9	4.49735	85	16.0121	3.05666	48.9434	0.777647	0.711605	3.70488	3.5033	0.729976	0.785205	0.0749609	0.0981145	0.00544851	0.0118567	10.5718	-4.55224	8.7494	-6.20747
PT_Alfren_64_2002	-14.6483	-67.8006	145	301	9.3	5.26882	49	7.45958	3.99878	29.8293	0.810204	0.807505	3.8439	3.64199	0.739662	0.796348	0.102739	0.138467	0.00693081	0.015481	13.8693	2.57672	10.178	0.720685
PT_Alilia_41_2002	-14.9767	-67.8147	251	313	17.4	4.1954	73	15.2416	3.33077	50.7663	0.761644	0.7646	3.3905	3.24117	0.704906	0.763193	0.0772007	0.0977456	0.00669165	0.0135763	10.4261	0.916665	8.47888	0.10365
PT_Almedr_101_2002	-14.3575	-67.9831	234	466	19.1	5.18325	99	17.2581	4.23015	73.0041	0.807071	0.813993	4.65811	4.31615	0.785246	0.838749	0.0871682	0.116278	0.00400177	0.00980931	6.02437	-0.739655	5.45377	-2.52368
PT_Alsudd_248_2006	-14.1573	-68.7231	213	1196	12.9	3.25581	42	10.2272	2.3198	23.7252	0.692857	0.64165	2.49302	2.49297	0.598577	0.681304	0.0685933	0.0874665	0.011028	0.0183227	11.1205	-1.97986	8.54912	-2.16417
PT_Alsura_229_2005	-14.2308	-68.5349	379	894	10.8	2.96296	32	6.06071	1.6298	9.87772	0.6625	0.474516	1.43715	1.5614	0.303742	0.49087	0.0360424	0.0440308	0.0174096	0.0191368	42.3338	1.55345	20.6068	-0.854554
PT_Altosc_216_2005	-14.2308	-68.6208	256	783	15.1	3.70861	56	12.1107	2.56225	31.0305	0.730357	0.676952	2.70021	2.66453	0.629429	0.703068	0.0670826	0.085213	0.00920326	0.0159641	15.0323	-1.20023	10.9665	-1.63592
PT_Amedia_112_2002	-14.5609	-68.3346	405	1755	15.2	3.09211	47	11.0706	2.37753	26.3208	0.676596	0.697806	1.72519	1.82142	0.420012	0.560416	0.0420092	0.0525919	0.0140699	0.0177295	32.5384	10.5741	18.2364	7.74922
PT_Anta_40_2002	-14.9878	-67.7889	232	308	15.2	4.27632	65	12.8512	3.24103	41.6511	0.766154	0.759332	3.28771	3.16	0.695665	0.75597	0.0783275	0.0991794	0.00720588	0.0140034	12.6215	0.817025	9.78208	0.240093
PT_Apache_364_2009	-14.8942	-68.7879	371	3402	8.2	2.19512	18	6.25798	1.38078	8.64089	0.544444	0.418825	1.14406	1.27883	0.125456	0.382771	0.0264735	0.0329076	0.0202026	0.0211685	39.7023	3.09797	20.7394	1.70318
PT_Apache_365_2009	-14.884	-68.7976	155	3472	5.3	2.45283	13	4.50708	1.50338	6.77584	0.592308	0.473946	1.43299	1.55633	0.301092	0.493519	0.0561708	0.071085	0.0272389	0.030893	18.1561	-0.744984	10.6911	-0.633565
PT_Apache_366_2009	-14.8934	-68.784	92	3241	4.1	2.92683	12	3.35358	1.74961	5.86744	0.658333	0.574757	1.85981	1.95386	0.461054	0.59467	0.0901317	0.116778	0.0259978	0.035231	11.8385	-1.74904	7.5883	-0.565226
PT_Arriba_184_2005	-14.5473	-68.6863	405	1182	14.9	3.08725	46	9.72391	1.66925	16.2316	0.676087	0.46477	1.70004	1.79797	0.41145	0.554379	0.0401948	0.0494543	0.0139117	0.0173015	34.5121	-2.6028	19.0226	-5.17927
PT_Arriba_224_2005	-14.2409	-68.5383	574	730	14.8	3.51351	52	5.92829	1.6291	9.65779	0.715385	0.459228	1.49198	1.61206	0.329471	0.505001	0.0305119	0.0375668	0.0136988	0.0153385	66.2539	0.453747	28.1713	-2.98416
PT_Arriba_239_2006	-14.1561	-68.7339	202	1354	12.8	4.0625	52	9.98922	3.18956	31.8613	0.753846	0.760586	3.07208	2.98335	0.674267	0.739111	0.0799581	0.103684	0.00845575	0.0161566	12.3868	1.98883	9.41121	1.32912
PT_Arriba_240_2006	-14.1606	-68.7374	197	1498	12.8	3.98438	51	11.1107	3.00674	33.4069	0.74902	0.720557	3.08782	2.996	0.675919	0.740477	0.0822426	0.104925	0.00859416	0.0163787	10.9013	0.102359	8.50589	-1.21623
PT_Arriba_241_2006	-14.1609	-68.7409	366	1636	16.3	3.55828	58	10.1224	2.00546	20.3	0.718966	0.540759	2.124	2.16992	0.528949	0.630296	0.0482666	0.0603047	0.0106548	0.0157141	29.7158	-2.72716	17.8339	-5.69785
PT_Arriba_242_2006	-14.1643	-68.7408	315	1623	17	2.94118	50	13.6246	1.9559	26.6483	0.66	0.561663	2.12667	2.17273	0.529475	0.631032	0.0543701	0.067547	0.0119976	0.0175724	14.9808	-3.21007	10.8793	-3.94765
PT_Arriba_243_2006	-14.1607	-68.7358	294	1456	19.2	3.75	72	15.9155	2.70484	43.0488	0.733333	0.70474	2.95304	2.87686	0.6612	0.727602	0.0654173	0.0823457	0.00747906	0.0136858	12.1828	-2.08904	9.6447	-1.67049
PT_Arriba_249_2006	-14.1643	-68.7351	329	1514	12.3	4.22764	52	6.19217	1.99186	12.3339	0.763462	0.576933	2.1203	2.16612	0.528072	0.629788	0.0530978	0.0661315	0.0118111	0.0173001	39.688	-2.63509	19.9295	-3.05521
PT_Arriba_433_2010	-14.7759	-68.6369	446	1608	25.5	3.64706	93	19.2187	2.40951	46.3078	0.725806	0.62563	2.60324	2.57647	0.615726	0.691255	0.0491143	0.0621557	0.00722736	0.0124566	21.2529	-2.68617	15.231	-5.26837
PT_Arroyo_175_2005	-14.533	-68.6936	215	945	9.6	2.91667	28	7.4203	1.89779	14.0821	0.657143	0.514018	1.85718	1.94077	0.461034	0.588075	0.0575687	0.0711179	0.0166243	0.0220933	18.4039	-0.60441	11.7965	-3.35203
PT_Arroyo_186_2005	-14.5394	-68.6896	398	1004	13.6	3.23529	44	7.29095	1.85614	13.533	0.690909	0.546345	1.67593	1.77811	0.402959	0.550185	0.0410347	0.0509545	0.0145874	0.0181678	38.0011	1.53134	19.7397	-0.211367
PT_Arroyo_225_2005	-14.2577	-68.5321	329	702	10.2	3.62745	37	6.05409	1.80972	10.9562	0.724324	0.516594	1.69213	1.79203	0.408607	0.553663	0.0453012	0.0563395	0.0158083	0.0198291	42.7211	0.313922	19.9717	-1.86944
PT_Arroyo_256_2006	-14.7981	-68.6002	273	1461	18	4.66667	84	14.6547	2.98078	43.6823	0.785714	0.713868	3.55302	3.37878	0.718425	0.775054	0.0747257	0.0970362	0.00590622	0.0123697	14.9032	-4.10151	11.3929	-4.94644
PT_Arroyo_384_2010	-15.1278	-68.8902	209	2663	6.3	2.38095	15	4.09612	1.36068	5.57353	0.58	0.401491	1.32779	1.45752	0.24594	0.45927	0.0466721	0.0568522	0.0264188	0.0274235	22.5652	-1.70328	12.6448	-2.10694
PT_Arroyo_57_2002	-14.6475	-67.7944	245	301	16.6	4.39759	73	13.8947	3.29115	45.7294	0.772603	0.764744	3.46337	3.30227	0.71112	0.76863	0.0776184	0.102718	0.00645012	0.0136168	12.036	-0.10829	9.53206	-0.285399
PT_Arroyo_85_2002	-14.5	-68.2328	273	1860	14.5	3.86207	56	11.2371	2.49226	28.0059	0.741071	0.650719	2.5694	2.55195	0.610562	0.688538	0.0643208	0.08206	0.00969627	0.0163494	20.0972	-0.727383	13.4598	-2.31315
PT_Atawar_110_2002	-14.3478	-67.9806	149	363	11.4	4.29825	49	9.94941	3.40377	33.8655	0.767347	0.771439	3.75577	3.56816	0.733564	0.790871	0.0974376	0.132286	0.00690262	0.0151523	5.56739	-1.24266	4.89418	-1.28244
PT_Bajopp_179_2005	-14.5459	-68.6945	232	924	11.3	3.27434	37	8.47886	2.18163	18.4977	0.694595	0.618526	2.1355	2.18511	0.531338	0.6342	0.0615293	0.0794414	0.0134633	0.0202498	18.5089	-0.043757	12.1261	-0.77402
PT_Bejucal_45_2002	-14.9889	-67.7889	218	323	15.1	4.76821	72	12.3175	3.77875	46.5448	0.790278	0.803765	3.77046	3.56474	0.734648	0.79028	0.0842899	0.108282	0.00591538	0.0126211	11.8372	1.97644	9.40428	1.06845
PT_Bibosi_42_2002	-14.9881	-67.7817	208	331	14.2	3.80282	54	12.3487	2.77635	34.2845	0.737037	0.678253	3.09262	2.9998	0.676428	0.740807	0.0811023	0.102684	0.00845852	0.015759	8.75683	-2.17602	7.16547	-3.96937
PT_Bosque_113_2002	-14.5911	-68.3761	342	1755	12.9	3.48837	45	9.44997	2.31276	21.8555	0.713333	0.664317	1.86815	1.94724	0.464369	0.588096	0.0473478	0.0578734	0.0135423	0.0176067	34.2195	6.31587	18.3842	4.32908
PT_Bosque_114_2002	-14.5679	-68.3372	292	1684	15.4	4.15584	64	11.8761	2.56157	30.4214	0.759375	0.652695	2.70386	2.6647	0.629962	0.70295	0.0622484	0.0794722	0.00848781	0.015094	23.3257	-1.29766	15.2469	-3.32948
PT_Bosque_116_2002	-14.5274	-68.2581	236	2187	13.3	4.21053	56	10.849	3.53222	38.321	0.7625	0.800737	2.87813	2.81662	0.652329	0.721123	0.0732368	0.093378	0.00881314	0.016063	18.193	7.6635	12.5008	4.95637
PT_Bosque_117_2002	-14.6296	-68.3663	242	1643	16.5	4	66	14.35	3.10344	44.5345	0.75	0.751503	3.21767	3.10019	0.689049	0.75047	0.0746893	0.0964952	0.00719578	0.0139525	10.4745	0.0336887	8.47035	0.0740666
PT_Bosque_146_2003	-14.5806	-68.6908	374	949	11.5	2.86957	33	7.25523	1.56912	11.3843	0.651515	0.457342	1.4715	1.59282	0.319992	0.500336	0.0370967	0.0455442	0.0170793	0.0193958	37.687	-0.520337	19.4108	-2.21668
PT_Bromel_122_2003	-14.4681	-68.5373	305	965	15.2	3.09211	47	11.4675	2.16324	24.8069	0.676596	0.616679	2.08371	2.13657	0.519765	0.624919	0.0540566	0.0677983	0.012419	0.0179722	18.6544	0.393254	12.6283	-0.458477
PT_Buenah_207_2005	-14.2061	-68.6619	397	966	17.5	3.14286	55	12.8977	2.01527	25.9925	0.681818	0.571651	1.93545	2.00634	0.483062	0.600042	0.0436764	0.0538502	0.0116498	0.0159198	27.6444	0.165902	17.0609	-1.78336
PT_Buenah_208_2005	-14.2125	-68.6628	291	1194	17.9	3.12849	56	15.4269	2.52473	38.9488	0.680357	0.664216	2.44914	2.45049	0.591448	0.674589	0.060088	0.0757269	0.0100109	0.0163135	11.3059	0.980315	8.88124	-0.635875
PT_Buenah_209_2005	-14.2006	-68.6442	347	1099	19.3	3.05699	59	16.1298	2.32175	37.4492	0.672881	0.63594	2.23351	2.26472	0.552036	0.64648	0.0515818	0.0652982	0.0103305	0.0158934	15.9646	0.873279	11.6979	-0.663188
PT_Buenah_210_2005	-14.2064	-68.6414	398	924	12.9	2.86822	37	6.20662	1.52852	9.48692	0.651351	0.435184	1.51392	1.63213	0.339055	0.511739	0.037744	0.0466276	0.0164255	0.0185709	35.8811	-2.22216	19.0129	-4.12227
PT_Buenah_211_2005	-14.2144	-68.65	386	1012	18.3	3.22404	59	14.029	2.10506	29.532	0.689831	0.588169	2.06997	2.12198	0.516632	0.621801	0.0488429	0.059872	0.0114001	0.0162045	23.6283	-0.282593	15.1927	-2.07548
PT_Buenah_212_2005	-14.2178	-68.64	392	922	11.5	3.91304	45	5.67027	1.69888	9.63311	0.744444	0.482224	1.71288	1.81021	0.415848	0.557599	0.0413769	0.0505466	0.0140823	0.0173661	53.1738	-2.20254	23.3339	-4.34035
PT_Buenah_213_2005	-14.2033	-68.6678	418	963	18.5	3.18919	59	12.62	2.29415	28.9523	0.686441	0.644086	1.95969	2.02692	0.48948	0.604195	0.0422137	0.0525001	0.0109805	0.0154321	29.1255	5.09016	17.9373	2.58497
PT_Buenah_214_2005	-14.2031	-68.6642	253	891	11.8	3.38983	40	8.76218	1.88639	16.5289	0.705	0.533729	2.12116	2.17062	0.528203	0.63127	0.0584739	0.0741843	0.0129599	0.0194315	21.6964	-3.83147	13.6419	-5.01976
PT_Buenah_215_2005	-14.2228	-68.6353	272	815	12.4	3.06452	38	9.6301	1.87612	18.0672	0.673684	0.547913	1.94481	2.0169	0.485397	0.602549	0.0552684	0.0686383	0.0145395	0.0199217	20.2595	-2.05118	12.95	-2.74258
PT_Buenah_217_2005	-14.1975	-68.6519	266	989	12.5	4.16	52	8.75835	2.1627	18.9417	0.759615	0.565802	2.478	2.47475	0.596195	0.677977	0.0620764	0.0770537	0.0101028	0.0165016	27.0957	-4.04973	16.1757	-6.79781
PT_Buenah_218_2005	-14.2083	-68.6472	214	843	13.7	3.57664	49	10.8986	2.67529	29.1569	0.720408	0.704626	2.79877	2.74832	0.642445	0.713355	0.0749076	0.096147	0.00954878	0.0171179	10.3844	-0.759578	8.16473	-0.509952
PT_Cabece_149_2003	-14.6017	-68.7131	477	1705	15.2	2.36842	36	9.76728	1.47486	14.4054	0.577778	0.442606	1.3607	1.49104	0.264701	0.46755	0.0311813	0.0373671	0.0168216	0.0175402	32.318	-0.433021	18.6116	-1.42211
PT_Cabece_255_2006	-14.7913	-68.5977	406	1458	21.9	3.51598	77	15.9628	2.18247	34.8383	0.715584	0.597779	2.42247	2.42304	0.587027	0.670407	0.0495122	0.0617444	0.0084217	0.0134791	22.0856	-3.89619	15.2651	-5.3882
PT_Cabece_420_2011	-14.6704	-68.7091	327	1296	15.2	3.88158	59	9.23918	1.92812	17.8143	0.742373	0.492161	2.33536	2.35102	0.571557	0.660199	0.0557142	0.0698055	0.0101888	0.0159596	27.7528	-6.05827	16.7651	-10.5289
PT_Calami_206_2005	-14.3033	-68.538	350	753	17.3	2.94798	51	13.4096	2.16956	29.0929	0.660784	0.628826	2.00291	2.06559	0.500433	0.61169	0.0485505	0.0604119	0.0120596	0.0171178	19.4657	1.72092	13.2966	1.00107
PT_Camino_95_2002	-14.4517	-68.1764	306	1624	15.8	4.05063	64	11.5064	2.25905	25.9935	0.753125	0.621501	2.60841	2.58323	0.616417	0.692361	0.0607681	0.0757708	0.00890929	0.014871	23.7332	-4.27844	15.3444	-4.76498
PT_Campam_104_2002	-14.3489	-67.9708	194	354	14.8	4.93243	73	13.2325	3.76095	49.7667	0.79726	0.790902	4.20953	3.93714	0.762325	0.816158	0.0942157	0.126259	0.00529563	0.012298	7.67285	-1.39546	6.59694	-2.05363
PT_Campam_238_2006	-14.1449	-68.7449	245	1298	15.2	3.35526	51	12.8525	2.38704	30.6795	0.701961	0.644579	2.60063	2.58106	0.615228	0.692825	0.0664283	0.0846203	0.00978575	0.016807	11.3601	-2.29278	8.86312	-2.87058
PT_Carjat_272_2007	-14.5706	-68.9013	342	1747	18.7	3.26203	61	14.9784	2.4244	36.3137	0.693443	0.662204	2.31347	2.3329	0.567523	0.657189	0.0529792	0.0657919	0.00988192	0.0152404	17.9044	1.39061	12.7424	0.32904
PT_Catara_327_2009	-14.7729	-68.9665	243	2412	11.6	3.18966	37	9.22286	2.56062	23.6162	0.686486	0.716118	2.06656	2.12423	0.5157	0.623407	0.0598672	0.0756949	0.0139939	0.0202193	18.7597	5.76512	12.2044	4.58527
PT_Cercaa_235_2006	-14.1515	-68.7327	273	1274	7.6	4.60526	35	3.64986	1.76688	6.44887	0.782857	0.51824	1.83762	1.92206	0.45538	0.58337	0.0522395	0.0657149	0.015474	0.0205963	52.9798	-2.36145	21.1631	-3.16221
PT_Cercaa_246_2006	-14.1559	-68.7171	193	1145	11.9	3.78151	45	9.65731	2.73158	26.3797	0.735556	0.700597	2.84216	2.7894	0.647876	0.718352	0.0802295	0.104074	0.00990323	0.018188	11.7083	-0.555532	8.85367	-0.97619
PT_Cerrad_150_2003	-14.61	-68.6853	170	1089	6.3	1.90476	12	5.30302	1.55309	8.23606	0.475	0.520124	1.31904	1.44743	0.240729	0.457312	0.0513637	0.0632245	0.0293873	0.0310549	11.4035	1.67114	7.97183	2.0226
PT_Cerro1_83_2002	-14.4953	-68.2572	410	2014	13.7	2.48175	34	8.28674	1.62281	13.4478	0.597059	0.500662	1.42345	1.54931	0.297051	0.486901	0.0351926	0.0429781	0.0173442	0.0188571	30.0718	1.71018	17.2973	0.729761
PT_Cerro2_84_2002	-14.495	-68.2639	449	2215	15.3	2.48366	38	11.3346	1.60883	18.2355	0.597368	0.472729	1.43926	1.56378	0.304816	0.491231	0.0337252	0.0416265	0.016271	0.0180247	30.968	1.08222	17.98	-1.0265
PT_Cerros_182_2005	-14.5495	-68.6831	347	1331	14.9	2.95302	44	11.7407	1.95175	22.915	0.661364	0.564041	1.82559	1.9105	0.451882	0.580626	0.0463095	0.0577286	0.0138724	0.0181662	24.3454	0.714602	15.1006	-0.912949
PT_Chaka1_367_2009	-14.8944	-68.7925	259	3592	6.4	2.65625	17	4.13904	1.84827	7.65008	0.623529	0.580403	1.27629	1.40818	0.215741	0.439689	0.039342	0.0489991	0.024018	0.0252617	35.0759	8.98179	16.9785	5.57025
PT_Chakaw_363_2009	-14.8876	-68.7877	246	3576	6.7	2.23881	15	5.1107	1.54905	7.91673	0.553333	0.501248	1.23887	1.37267	0.191997	0.42662	0.0396008	0.0491279	0.0256521	0.0269387	25.2503	3.59013	14.086	2.77026
PT_Chapar_106_2002	-14.3589	-67.9567	291	358	18.8	4.94681	93	14.9591	3.41262	51.0495	0.797849	0.763566	3.66943	3.47177	0.727376	0.78264	0.071095	0.0944488	0.00527336	0.0116017	17.9671	-0.626287	13.364	-1.64405
PT_Chaqui_148_2003	-14.698	-68.543	225	1519	8.7	3.56322	31	5.58855	1.93749	10.8278	0.719355	0.565932	1.9288	2.00281	0.48104	0.600318	0.060084	0.0757545	0.0161181	0.0223598	27.2023	-0.862269	14.7856	-1.53785
PT_Chaqui_192_2005	-14.3155	-68.5819	347	900	11.3	3.36283	38	7.24169	1.63132	11.8135	0.702632	0.460225	1.66404	1.76621	0.398636	0.547243	0.0437976	0.0543491	0.0158087	0.0195321	38.7874	-2.48186	19.2297	-4.45511
PT_Chicoi_169_2004	-15.0387	-68.4484	364	1040	17.8	4.55056	81	11.0383	2.20861	24.3792	0.780247	0.562711	2.73715	2.68969	0.634506	0.705753	0.0556843	0.0713479	0.00741867	0.0132896	32.5659	-6.74286	19.6451	-10.7634
PT_Chicoi_170_2004	-15.041	-68.4481	437	1062	23.6	3.72881	88	18.6735	2.31462	43.222	0.731818	0.622025	2.53533	2.51847	0.605424	0.683515	0.0493452	0.0635667	0.00767546	0.0131064	24.1865	-3.20682	16.4672	-4.69156
PT_Chiriu_76_2002	-14.4986	-68.2325	301	1879	16.7	4.49102	75	12.5726	3.02511	38.0336	0.777333	0.744414	2.99283	2.90699	0.665713	0.730496	0.0647227	0.0834477	0.0072031	0.013759	23.1478	1.41544	15.4962	1.01153
PT_Chuñun_275_2008	-14.6834	-69.0952	78	4249	2.1	1.42857	3	1.94252	1.29845	2.52227	0.3	0.360494	1.07732	1.17501	0.0698333	0.350766	0.0497756	0.0642085	0.0420683	0.0492954	7.05666	1.92253	5.47126	0.197341
PT_Chuñun_276_2008	-14.6858	-69.0921	53	4061	1.9	1.05263	2	1.70669	1.13919	1.94425	0.05	0.363991	1.07376	1.1486	0.065975	NaN	0.0589924	0.0705523	0.0496214	NA	-0.358146	-0.1334	-0.321938	NaN
PT_Cimaar_230_2005	-14.2417	-68.5333	407	649	18	2.94444	53	11.4825	2.26772	26.0391	0.660377	0.655943	1.85663	1.93702	0.461092	0.585771	0.0436604	0.0540606	0.0126316	0.0168047	24.9154	6.11729	15.7767	4.17574
PT_Cimaas_125_2003	-14.4732	-68.5381	277	969	13.3	3.45865	46	10.5113	2.5512	26.8165	0.71087	0.703024	2.1968	2.23501	0.544476	0.64199	0.0580899	0.0724975	0.0119884	0.0177673	21.7223	4.36138	13.8795	3.43525
PT_Cimace_231_2005	-14.2524	-68.5214	303	1011	13.5	3.25926	44	9.68091	2.12314	20.5539	0.693182	0.603451	1.99691	2.05952	0.498881	0.610448	0.0524979	0.065467	0.0131311	0.018514	24.0458	0.971769	14.797	-0.377933
PT_Cimach_121_2003	-14.4691	-68.5388	240	1002	11.1	3.33333	37	8.53663	2.65599	22.6732	0.7	0.720592	2.08332	2.13837	0.519588	0.625754	0.0608945	0.0767567	0.0140147	0.0203433	20.5275	6.74366	12.8731	4.66187
PT_Cimach_86_2002	-14.4958	-68.2639	331	2239	10.2	2.45098	25	6.02805	1.51523	9.13391	0.592	0.42556	1.3592	1.48866	0.263728	0.467804	0.0370861	0.0452683	0.0200519	0.0212744	29.439	0.587058	16.3711	-1.98565
PT_Cimade_195_2005	-14.3285	-68.575	262	899	14.7	3.40136	50	12.2756	2.36015	28.9722	0.706	0.635286	2.43518	2.43943	0.589072	0.673376	0.0636481	0.0786185	0.0107292	0.0170132	15.1801	-1.00852	10.8981	-2.23883
PT_Cimama_73_2002	-14.6092	-67.6611	242	269	17.2	5.34884	92	14.8279	3.91492	58.0501	0.813043	0.80274	4.24799	3.9628	0.764504	0.817646	0.0834726	0.109801	0.00461496	0.0107734	13.1882	-0.436121	10.5179	-1.38359
PT_Cimapa_39_2002	-14.9733	-67.7953	233	422	15.2	4.93421	75	12.4983	3.67569	45.9399	0.797333	0.802529	3.68773	3.49302	0.728698	0.784298	0.0817371	0.106129	0.00598302	0.012666	15.2499	1.72128	11.4717	1.43935
PT_Cimapp_126_2003	-14.4654	-68.5432	329	989	16.3	2.51534	41	12.6895	2.16619	27.4879	0.602439	0.641494	1.80449	1.89162	0.445466	0.576529	0.0460767	0.0572122	0.014135	0.0187813	15.4275	4.79906	11.1053	3.45907
PT_Cocapu_396_2010	-15.5531	-68.3934	273	2786	12.7	2.99213	38	9.37694	2.01815	18.9241	0.665789	0.586585	1.94027	2.01293	0.484199	0.602097	0.0548886	0.0672387	0.0145178	0.0197071	19.1634	0.0777037	12.5081	-0.787119
PT_Cocapu_397_2010	-15.5554	-68.3932	493	2832	15	2.53333	38	9.46759	1.41856	13.4304	0.605263	0.432314	1.37227	1.5022	0.270909	0.471072	0.0310432	0.0377374	0.0164647	0.0173619	37.4015	-2.21644	20.3073	-2.23238
PT_Cocapu_398_2010	-15.5562	-68.3952	228	2882	11.6	3.01724	35	9.46985	2.08577	19.7519	0.668571	0.606503	2.07644	2.1319	0.517974	0.624567	0.0623863	0.0762699	0.0144341	0.0205216	15.0802	-0.604858	10.4334	-0.88024
PT_Cocapu_399_2010	-15.5584	-68.3943	765	2984	22.4	2.23214	50	14.6797	1.54595	22.6941	0.552	0.481727	1.27397	1.41063	0.214812	0.437452	0.022237	0.0271658	0.0136991	0.0141083	43.0893	4.9812	24.6138	3.13826
PT_Cocapu_400_2010	-15.5598	-68.4	610	3023	16.3	2.76074	45	9.48317	1.7297	16.403	0.637778	0.532455	1.34446	1.47725	0.255893	0.462302	0.0275866	0.0338442	0.0152643	0.0161039	51.3393	7.45896	25.0181	4.35632
PT_Cocapu_401_2010	-15.5624	-68.4022	395	3137	13.3	3.08271	41	8.66751	1.77409	15.3769	0.67561	0.568109	1.61202	1.72059	0.379267	0.535394	0.0406024	0.0493318	0.015581	0.0181833	36.2217	1.08449	19.0194	1.7992
PT_Cocapu_402_2010	-15.5609	-68.3998	604	3091	16.6	1.98795	33	10.7441	1.43356	15.4023	0.49697	0.467686	1.18998	1.32772	0.159342	0.403549	0.0227433	0.0280679	0.0160658	0.0164335	35.086	3.77099	21.0153	3.9028
PT_Cocapu_403_2010	-15.5627	-68.3953	591	3119	17.7	2.54237	45	12.0497	1.65273	19.9149	0.606667	0.524001	1.36471	1.49513	0.266924	0.468218	0.0284572	0.0349612	0.0152722	0.0163166	41.3837	4.50785	22.2458	3.41878
PT_Cocapu_404_2010	-15.5599	-68.3972	598	3083	17.1	2.5731	44	11.444	1.84232	21.0835	0.611364	0.575542	1.34259	1.47465	0.254877	0.461141	0.0266018	0.0322032	0.0147452	0.0154351	46.2567	11.4172	24.1764	7.41176
PT_Cochay_205_2005	-14.3139	-68.5412	263	733	12.6	3.49206	44	9.60472	2.1554	20.702	0.713636	0.570561	2.20898	2.24561	0.546969	0.643672	0.0599657	0.0750137	0.0122794	0.0183656	21.397	-1.20258	13.5729	-3.98087
PT_Codo_368_2009	-14.881	-68.7703	290	3158	9.2	3.04348	28	6.32794	1.97731	12.5123	0.671429	0.595488	1.54465	1.66013	0.352052	0.520137	0.045176	0.0560803	0.0189331	0.0219439	33.1775	5.65586	16.8687	3.43379
PT_Codoso_369_2009	-14.8856	-68.7686	372	3186	11.7	2.47863	29	8.48063	1.6312	13.8336	0.596552	0.507811	1.3803	1.50821	0.275021	0.473674	0.0362618	0.0450212	0.0190114	0.0207105	30.289	2.73178	16.9125	1.64831
PT_Colome_63_2002	-14.6658	-67.8019	221	372	15.8	5.56962	88	13.6627	3.86847	52.8537	0.820455	0.779151	4.42275	4.11596	0.773811	0.827305	0.0863048	0.116015	0.00439331	0.010524	13.2886	-2.13323	10.617	-4.57561
PT_Copal_91_2002	-14.4506	-68.1961	278	1616	16	3.5625	57	11.8191	2.39233	28.2753	0.719298	0.641842	2.56814	2.54951	0.610385	0.688161	0.0622267	0.0780554	0.00940609	0.0157797	15.9797	-2.01366	11.579	-2.93538
PT_Copalu_273_2007	-14.5768	-68.909	396	1687	17.7	3.16384	56	12.1582	2.22045	26.9967	0.683929	0.640212	1.95988	2.02616	0.489482	0.603614	0.0460975	0.057096	0.0119827	0.0165039	26.1178	3.40285	16.2272	2.21757
PT_Corana_309_2008	-14.7652	-68.9864	157	2774	9.1	4.50549	41	7.52733	3.10067	23.3398	0.778049	0.731996	3.10849	3.01992	0.678026	0.743181	0.0911106	0.12051	0.00938083	0.0182864	15.3331	0.670099	10.6625	-0.61166
PT_Corana_310_2008	-14.7664	-68.9881	175	2736	9.6	3.64583	35	7.37379	2.60699	19.2234	0.725714	0.704081	2.521	2.52096	0.602949	0.685251	0.0785793	0.103151	0.0123309	0.0211996	14.3146	0.834043	9.95593	0.888256
PT_Corana_311_2008	-14.7768	-68.9853	111	2645	7.1	3.94366	28	5.80182	3.08386	17.892	0.746429	0.772899	3.02616	2.96744	0.66912	0.738758	0.109515	0.144782	0.0118677	0.0224646	8.37785	0.80405	6.51422	1.51977
PT_Corana_312_2008	-14.7756	-68.9891	763	2472	10.1	2.47525	25	6.00048	1.42508	8.55119	0.596	0.426013	1.04941	1.17232	0.04694	0.317134	0.0130991	0.017482	0.0118728	0.0148966	108.85	14.4584	46.2453	7.30902
PT_Corana_313_2008	-14.776	-68.9889	233	2496	11.6	2.5	29	9.15387	1.82509	16.7066	0.6	0.53577	1.80214	1.89114	0.444578	0.577251	0.0555503	0.0690729	0.017062	0.0222861	12.5627	-0.95627	9.10928	-1.86132
PT_Cuchil_100_2002	-14.3619	-67.9869	173	503	10	4.7	47	7.81027	2.62906	20.5337	0.787234	0.626712	3.20701	3.10067	0.687948	0.750766	0.0884861	0.114244	0.00855018	0.0168699	16.8726	-4.12812	11.6122	-7.35353
PT_Cuchil_96_2002	-14.4633	-68.1894	266	1601	16.2	3.76543	61	13.3411	2.53772	33.8559	0.734426	0.645149	2.80331	2.75047	0.643075	0.713199	0.0671145	0.0862531	0.00853205	0.0152751	14.3355	-2.4666	10.7068	-4.45496
PT_Cuchiw_119_2003	-14.5213	-68.2856	289	2076	15.5	2.90323	45	12.7451	2.25897	28.7908	0.655556	0.659738	2.09878	2.14886	0.5232	0.627103	0.0555806	0.0681467	0.0125962	0.0181451	14.4735	1.61574	10.5076	1.79857
PT_Culi_353_2009	-14.7259	-68.8308	226	1240	16.7	4.07186	68	14.624	3.17349	46.4091	0.754412	0.744022	3.48604	3.32652	0.712989	0.770805	0.0804406	0.104004	0.00660367	0.0135756	7.28265	-1.47137	6.2727	-1.97287
PT_Culi_354_2009	-14.7288	-68.8373	295	1277	18.9	4.33862	82	15.9058	2.79754	44.4973	0.769512	0.687609	3.26933	3.1385	0.693988	0.753891	0.0697662	0.0891513	0.00652062	0.0131098	15.3268	-3.82452	11.5824	-5.05587
PT_Culi_355_2009	-14.7287	-68.8445	464	1497	27.1	3.83764	104	22.3063	2.61496	58.33	0.739423	0.679313	2.7514	2.69861	0.636431	0.706535	0.0495539	0.0626856	0.00653748	0.0115602	21.9203	-1.33447	15.754	-2.35481
PT_Culi_356_2009	-14.7315	-68.8441	306	1329	18.4	4.13043	76	14.9595	2.62016	39.1964	0.757895	0.677053	2.98638	2.90163	0.664991	0.730113	0.0645087	0.0811909	0.00720022	0.0132877	17.7348	-3.4667	12.9028	-3.99321
PT_Culi_357_2009	-14.7453	-68.8545	324	1443	21	4.14286	87	17.9388	2.93473	52.6454	0.758621	0.708347	3.17924	3.06172	0.68533	0.746483	0.0644407	0.0816344	0.0063677	0.0122528	14.9535	-1.55565	11.5097	-3.11237
PT_Culi_358_2009	-14.7429	-68.8529	378	1438	24.6	3.98374	98	20.9645	2.55513	53.5671	0.74898	0.640738	3.08849	2.98283	0.676096	0.738268	0.0597507	0.0755742	0.00625913	0.0118627	14.9831	-5.65939	11.6444	-8.22152
PT_Culi_359_2009	-14.7384	-68.8508	258	1271	16.7	4.5509	76	12.8665	3.01825	38.8344	0.780263	0.730731	3.43093	3.27635	0.708402	0.766632	0.0729838	0.0951248	0.006187	0.0127075	15.3455	-2.71324	11.6149	-2.82522
PT_Culi_360_2009	-14.7326	-68.8493	428	1457	25.3	3.71542	94	20.1047	2.33599	46.9645	0.730851	0.628454	2.70797	2.66369	0.630582	0.702165	0.052378	0.0663184	0.00712777	0.0126127	19.2341	-4.94124	14.0674	-5.84421
PT_Culi_361_2009	-14.7351	-68.8474	278	1286	17.7	4.18079	74	14.9637	2.99304	44.7871	0.760811	0.717688	3.15936	3.05027	0.683326	0.745511	0.0697088	0.0901163	0.00697934	0.0136452	14.6528	-0.635049	11.102	-2.03908
PT_Curcur_79_2002	-14.4944	-68.2469	397	1965	15.8	2.91139	46	10.9562	1.90828	20.9075	0.656522	0.561005	1.72163	1.81809	0.418817	0.559567	0.0415613	0.0503605	0.0140087	0.0173342	28.6267	1.79099	16.9683	0.0829577
PT_Curich_58_2002	-14.6464	-67.7992	251	293	18.9	5.02646	95	16.3803	4.07286	66.7148	0.801053	0.810407	4.23133	3.94876	0.763577	0.816542	0.083119	0.107303	0.00463532	0.0105814	9.56608	1.15657	8.08483	-0.579801
PT_Delarr_253_2006	-14.7806	-68.5863	289	1462	19.3	4.35233	84	16.1121	3.35163	54.0018	0.770238	0.775698	3.39008	3.23919	0.704897	0.763065	0.0697731	0.0909117	0.00606168	0.0123318	13.7912	1.23683	10.7794	1.02439
PT_Despue_65_2002	-14.6497	-67.7975	155	296	9.6	4.79167	46	7.86233	3.77457	29.6769	0.791304	0.808213	3.45137	3.30749	0.710029	0.769712	0.0976277	0.128688	0.00815149	0.0167046	13.7287	3.62954	9.97057	2.30482
PT_Detras_177_2005	-14.5474	-68.6926	196	921	10.9	3.48624	38	8.63759	2.8192	24.3511	0.713158	0.724928	2.46235	2.46919	0.593511	0.678283	0.0748172	0.0933802	0.0122987	0.0198259	13.6852	3.74827	9.72843	2.3527
PT_Detras_69_2002	-14.6072	-67.6553	245	313	16.1	4.90683	79	13.5151	3.80619	51.4411	0.796203	0.807969	3.69436	3.49728	0.729194	0.784574	0.0790692	0.105372	0.00577185	0.01278	15.3343	2.93154	11.6096	1.83055
PT_Detras_70_2002	-14.6153	-67.6578	225	257	16.6	5	83	14.0238	3.77794	52.981	0.8	0.787458	4.13984	3.87527	0.75834	0.812045	0.0864671	0.113817	0.00503589	0.0114515	9.94782	-0.855095	8.27266	-2.14706
PT_Detras_92_2002	-14.4489	-68.1969	303	1633	15.5	3.67742	57	10.6469	2.1905	23.322	0.72807	0.569668	2.4083	2.41428	0.584524	0.669367	0.0587115	0.0736548	0.0100985	0.0160311	21.6162	-3.03827	14.2146	-6.2191
PT_Encuen_220_2005	-14.2413	-68.5299	351	714	7.6	4.21053	32	3.81652	1.76618	6.74065	0.7625	0.454437	1.49636	1.61531	0.331253	0.507047	0.0392875	0.0485096	0.0175428	0.0199734	69.0846	3.10998	24.5825	-2.634
PT_Encuen_47_2002	-14.97	-67.8269	198	348	14.3	4.75524	68	12.0257	3.40511	40.9488	0.789706	0.767381	3.90001	3.67702	0.743446	0.798498	0.092903	0.120995	0.00608808	0.0131938	9.20566	-2.24724	7.5985	-2.35847
PT_Entrec_244_2006	-14.1536	-68.7269	216	1222	12.2	3.52459	43	9.67217	2.28599	22.1105	0.716279	0.622302	2.51131	2.5068	0.601484	0.682915	0.0711152	0.0907214	0.0112327	0.0186981	14.2484	-2.43389	10.2197	-3.24168
PT_Entrep_245_2006	-14.1554	-68.7205	252	1165	14.6	3.21918	47	11.2525	1.99346	22.4315	0.689362	0.577629	2.39238	2.40255	0.581701	0.668217	0.0648959	0.080436	0.011291	0.0178831	12.7403	-5.08595	9.53506	-5.06554
PT_Eslabo_156_2003	-14.454	-67.9574	193	406	14.5	5.10345	74	12.5783	3.93766	49.5289	0.804054	0.819009	4.27754	3.99505	0.766109	0.819775	0.093728	0.12118	0.00510434	0.0117412	8.81181	-0.473595	7.43393	-0.0652148
PT_Eslabo_157_2003	-14.4543	-67.9544	201	371	11.8	4.40678	52	8.78573	3.44195	30.2401	0.773077	0.787395	3.08128	2.99023	0.675242	0.73974	0.0799069	0.103074	0.00837756	0.0159083	16.5881	4.38253	11.6782	2.99564
PT_Fragme_77_2002	-14.4967	-68.23	237	1969	14.3	3.91608	56	11.3154	2.85072	32.257	0.744643	0.706317	2.86797	2.80522	0.651103	0.719585	0.0720281	0.093155	0.00871441	0.0160988	14.5515	0.488402	10.734	-0.824168
PT_Frente_247_2006	-14.1572	-68.7298	263	1329	13.7	3.43066	47	10.6859	2.18355	23.3332	0.708511	0.617881	2.31594	2.33711	0.567891	0.658049	0.0630029	0.0777753	0.0117091	0.0181576	17.6931	-1.97441	12.0094	-2.21218
PT_Frente_414_2011	-14.6474	-68.7248	267	1003	13.5	4.74074	64	9.60502	2.70515	25.9831	0.789062	0.665678	2.90356	2.83525	0.655412	0.723154	0.0670821	0.0851771	0.00793307	0.0144183	27.387	-1.52734	16.8472	-3.98635
PT_Fuerte_260_2007	-14.6003	-68.9353	357	1921	21.2	4.15094	88	15.8675	2.63204	41.7639	0.759091	0.670584	2.96701	2.88303	0.662829	0.727907	0.0586781	0.0744046	0.00665397	0.0123697	20.1767	-3.37331	14.4668	-4.63408
PT_Fuerte_267_2007	-14.5973	-68.9279	420	1806	18.9	4.2328	80	10.8281	2.17514	23.5527	0.76375	0.586015	2.42995	2.43049	0.588292	0.671592	0.0504488	0.0651044	0.00852583	0.0142289	35.7364	-3.92219	20.5796	-6.01429
PT_Fuerte_268_2007	-14.5947	-68.9248	292	1867	17.4	3.67816	64	14.1964	2.81193	39.9193	0.728125	0.721554	2.70303	2.66499	0.629845	0.703078	0.0627852	0.0793769	0.00858364	0.015013	15.5313	1.85108	11.4496	1.23064
PT_Fuerte_270_2007	-14.597	-68.9329	258	1911	16.6	3.9759	66	13.5276	2.83688	38.3761	0.748485	0.702264	3.05534	2.9613	0.672525	0.736267	0.071562	0.0917437	0.00764595	0.0143423	12.8639	-1.35611	9.93465	-2.37083
PT_Fuerte_271_2007	-14.6028	-68.9394	247	2001	13.9	3.59712	50	10.9821	2.44832	26.8876	0.722	0.669299	2.54548	2.53617	0.606878	0.686893	0.0668306	0.0847183	0.0102552	0.0173412	15.7359	-1.03702	11.2257	-1.01456
PT_Fuerte_335_2009	-14.8207	-69.0686	197	3616	1.8	1.66667	3	1.30934	1.09623	1.43533	0.4	0.26465	1.00141	1.05204	0.00136667	0.221454	0.0068393	0.0185642	0.00661133	0.0317566	97.2691	2.38016	60.2955	1.36021
PT_Hajlli_330_2009	-14.8209	-69.0668	161	3578	1	1	1	1	1	1	0	0.298076	1	1	0	0.141655	0	0	0	0.0352457	NA	NA	NA	4.43802
PT_Hajlli_331_2009	-14.8198	-69.0667	167	3540	1.2	2.5	3	1.04767	1.03001	1.07911	0.6	0.258847	1.00359	1.06349	0.00345	0.240056	0.0113264	0.0237347	0.0108444	0.033968	132.117	-1.41033	55.01	0.553192
PT_Hajlli_332_2009	-14.8211	-69.0663	130	3573	1	1	1	1	1	1	0	0.52175	1	1	0	0.157734	0	0	0	0.0386491	NA	NA	NA	9.4185
PT_Hatunp_296_2008	-14.5846	-69.1249	117	4167	1.8	1.11111	2	1.65525	1.14072	1.88818	0.1	0.470441	1.00299	1.04709	0.002825	0.235057	0.0127	0.0250359	0.0119725	0.0416264	8.51387	3.73972	8.11651	5.65468
PT_Huasak_319_2009	-14.8744	-68.8542	100	3692	2.3	2.17391	5	1.87913	1.29895	2.44091	0.54	0.561373	1.15677	1.27558	0.13364	0.395052	0.0544175	0.0683775	0.0401542	0.042323	18.6915	0.341849	10.12	3.92978
PT_Incien_264_2007	-14.5894	-68.9522	561	1984	18.4	2.22826	41	13.1395	1.48414	19.5008	0.55122	0.429729	1.33893	1.47095	0.252812	0.460041	0.0279017	0.0339504	0.0155718	0.0162721	31.8737	0.388413	19.1633	-1.86278
PT_Jaukan_219_2005	-14.2329	-68.5263	366	667	9.4	3.51064	33	5.92204	1.55785	9.22562	0.715152	0.423476	1.4871	1.60647	0.327102	0.504058	0.038554	0.0471938	0.0173731	0.0197474	52.4858	-1.03032	22.3362	-4.08063
PT_Juanul_233_2005	-14.2316	-68.5311	305	815	11.1	3.06306	34	7.48064	1.80675	13.5157	0.673529	0.550699	1.68321	1.78473	0.405451	0.552226	0.0462131	0.0573688	0.0162813	0.0203139	29.8584	0.383877	16.4654	-0.0751828
PT_Jurita_381_2010	-15.1067	-68.9249	279	3077	7.5	2.53333	19	5.12801	1.57491	8.07614	0.605263	0.542589	1.29787	1.43055	0.2288	0.448308	0.0394467	0.0480131	0.0233337	0.0241731	31.3198	3.00668	16.1339	3.90028
PT_Kakelu_287_2008	-14.5828	-69.1274	135	4266	1.8	1.11111	2	1.39905	1.07791	1.50805	0.1	0.363498	1.00116	1.03945	0.0011	0.219471	0.00772211	0.0211848	0.007336	0.0381781	14.2388	1.81568	13.4815	3.77252
PT_Kakepu_285_2008	-14.6118	-69.147	110	4185	1	1	1	1	1	1	0	0.17485	1	1	0	0.172345	0	0	0	0.0435937	NA	NA	NA	0.0574621
PT_Kakepu_286_2008	-14.6109	-69.1471	44	4251	1	1	1	1	1	1	0	0.294596	1.01283	1	0.01145	NaN	0.0374275	0	0.0330824	NA	-0.342885	NA	-0.346106	NaN
PT_Kalach_288_2008	-14.6088	-69.102	73	4200	1	1	1	1	1	1	0	0.210697	1.00083	1	0.00075	0.211699	0.00958875	0	0.00862987	0.0551666	-0.0869074	NA	-0.0869074	-0.0181655
PT_Kanupa_318_2009	-14.8872	-68.8645	45	3442	2	3.5	7	1.56593	3.22823	5.05519	0.714286	0.803241	2.09913	2.20766	0.521457	NaN	0.142419	0.192552	0.0319422	NA	9.83622	5.30028	6.03679	NaN
PT_Kapala_320_2009	-14.8644	-68.8708	84	3731	3	1.66667	5	2.4673	1.59169	3.92717	0.4	0.536339	1.22689	1.34924	0.18261	0.428783	0.0658972	0.0854218	0.043395	0.0471271	6.67363	2.83828	5.00956	2.28224
PT_Kapala_321_2009	-14.8603	-68.8715	126	3557	2	2	4	1.35341	1.10372	1.49379	0.5	0.335066	1.04396	1.14298	0.0412	0.317492	0.0325398	0.0443982	0.0293021	0.0392521	29.3806	-0.884365	15.6576	0.447732
PT_Kapala_322_2009	-14.8602	-68.8724	198	3530	1.7	2.94118	5	1.20187	1.10425	1.32717	0.66	0.326868	1.01908	1.1108	0.01837	0.28223	0.0195138	0.0292601	0.0184638	0.0305544	98.4994	-0.223691	34.7506	1.46093
PT_Karapa_269_2007	-14.5919	-68.9207	367	1730	18.6	3.27957	61	13.7423	2.09826	28.8349	0.695082	0.600254	2.19811	2.23332	0.544817	0.641152	0.0512192	0.0636446	0.0105743	0.0159236	21.1144	-2.12215	14.2104	-2.56843
PT_Kausil_172_2005	-14.5549	-68.6859	151	1068	9.8	3.87755	38	8.32234	3.30768	27.5277	0.742105	0.776274	3.01602	2.94473	0.668114	0.735635	0.0943372	0.122923	0.010338	0.019651	9.13245	2.95268	7.15717	2.06802
PT_Kelluc_174_2005	-14.56	-68.716	215	1216	8.5	3.76471	32	6.21871	2.27648	14.1568	0.734375	0.670605	2.0328	2.09427	0.507597	0.617949	0.0628494	0.0786379	0.0152121	0.0218229	27.5565	2.31709	14.9078	2.41289
PT_Kellut_180_2005	-14.5603	-68.6859	231	1029	10.4	3.36538	35	7.19409	2.36465	17.0115	0.702857	0.67759	2.05824	2.11647	0.51372	0.62182	0.0611809	0.0761482	0.0143974	0.0206142	21.3653	3.25917	13.1369	2.70542
PT_Keñua1_314_2009	-14.8803	-68.9524	97	4265	1	1	1	1	1	1	0	0.306991	1	1	0	0.182747	0	0	0	0.0462017	NA	NA	NA	2.68915
PT_Keñua2_315_2009	-14.8785	-68.9533	139	4329	1	1	1	1	1	1	0	0.2562	1	1	0	0.152517	0	0	0	0.0379419	NA	NA	NA	2.73268
PT_Keñua3_316_2009	-14.8778	-68.9261	222	4264	1	1	1	1	1	1	0	0.328681	1	1	0	0.120856	0	0	0	0.0295771	NA	NA	NA	7.02654
PT_Keñua4_317_2009	-14.8784	-68.9252	330	4301	1	1	1	1	1	1	0	0.12181	1	1	0	0.0986534	0	0	0	0.0237812	NA	NA	NA	0.973743
PT_Keñuan_295_2008	-14.5574	-69.1157	144	4139	1.5	1.33333	2	1.17255	1.0488	1.22977	0.25	0.202549	1.0005	1.03643	0.000475	0.213093	0.00510674	0.0178087	0.00485141	0.0362495	65.1753	0.694927	51.4335	-0.290881
PT_Keñuap_294_2008	-14.5577	-69.1237	142	3977	1	1	1	1	1	1	0	0.271724	1	1	0	0.151694	0	0	0	0.0379743	NA	NA	NA	3.16081
PT_Khokho_326_2009	-14.7666	-68.9665	370	2439	15.3	3.26797	50	11.5959	2.01848	23.4061	0.694	0.559139	1.90272	1.97686	0.474127	0.594161	0.0462577	0.0562591	0.0127704	0.0169713	29.514	0.739754	17.2174	-2.0636
PT_Kolkep_336_2009	-14.8214	-69.067	134	3596	1.5	1.33333	2	1.20234	1.0546	1.26799	0.25	0.305974	1.00118	1.03994	0.001125	0.218969	0.00780737	0.0206569	0.007417	0.0382254	42.543	0.709898	33.5547	2.27612
PT_Laaltu_61_2002	-14.6567	-67.7975	232	323	16.5	5.33333	88	14.3353	4.09159	58.654	0.8125	0.825927	4.23965	3.95689	0.764036	0.817418	0.0853888	0.113044	0.00473235	0.0110914	12.8083	1.19158	10.2409	0.767158
PT_Laaltu_62_2002	-14.6567	-67.8042	207	327	13.8	4.56522	63	11.5013	3.02356	34.7749	0.780952	0.692785	3.52779	3.36333	0.716375	0.774443	0.0841783	0.109997	0.00674657	0.0142433	12.3242	-3.08883	9.57183	-5.73308
PT_Ladera_127_2003	-14.4644	-68.5421	434	984	13.9	3.66906	51	9.13831	2.37819	21.7326	0.727451	0.67793	1.73809	1.83181	0.42436	0.562494	0.0394972	0.0484235	0.0130791	0.0164566	48.8888	11.2834	23.1737	7.01456
PT_Ladera_128_2003	-14.4657	-68.5409	330	961	13.9	3.52518	49	10.1511	2.14919	21.8165	0.716327	0.603607	2.02725	2.08538	0.506409	0.615144	0.051189	0.0641832	0.0123955	0.0176135	29.2627	0.994059	16.9349	-0.65504
PT_Ladera_132_2003	-14.4783	-68.537	498	968	17.3	2.42775	42	12.5056	2.33208	29.164	0.588095	0.686522	1.43799	1.56309	0.30424	0.490807	0.0320613	0.0389074	0.0154693	0.0168301	30.8707	19.7645	18.3496	11.6288
PT_Ladera_145_2003	-14.6147	-68.6961	201	1053	10.4	3.55769	37	8.02667	2.12869	17.0863	0.718919	0.598413	2.36993	2.38792	0.577665	0.666455	0.0714453	0.0914417	0.0126875	0.0202825	16.6248	-2.83491	11.1333	-3.35472
PT_Ladera_185_2005	-14.5486	-68.6903	475	975	12.4	3.46774	43	6.25749	1.636	10.2372	0.711628	0.471592	1.49075	1.61045	0.328856	0.504786	0.0335553	0.0409225	0.0150804	0.017013	58.9175	0.624282	25.3821	-1.9511
PT_Ladera_88_2002	-14.4483	-68.1869	241	1600	13.8	3.69565	51	10.6115	2.50791	26.6128	0.729412	0.675241	2.63075	2.60534	0.619627	0.695461	0.0679347	0.0870325	0.00979654	0.0170513	15.6754	-1.11944	11.2064	-1.18586
PT_Ladoca_158_2003	-14.4591	-67.9472	176	363	13.9	5.17986	72	12.1936	3.82664	46.6606	0.806944	0.780877	4.52386	4.21191	0.778843	0.833041	0.0996488	0.13521	0.00484736	0.0116191	6.5831	-2.8494	5.79725	-4.48951
PT_Laguna_38_2002	-14.9767	-67.7933	220	395	16.3	5.27607	86	14.1242	3.89696	55.0414	0.810465	0.813195	4.35139	4.05704	0.770092	0.823704	0.0893379	0.118964	0.00470468	0.0112438	10.3504	-1.34559	8.5815	-0.934726
PT_Lahoya_370_2009	-14.8854	-68.7772	595	3240	15.7	2.03822	32	9.59598	1.43258	13.747	0.509375	0.42034	1.18275	1.32054	0.154203	0.400348	0.0226928	0.0276898	0.0162134	0.0163447	37.6977	4.04615	21.906	1.22316
PT_Lalomi_59_2002	-14.6553	-67.7975	239	312	17.1	5.32164	91	14.7161	3.99477	58.7873	0.812088	0.807523	4.2556	3.96967	0.764923	0.818057	0.0848457	0.108422	0.00467094	0.0105241	12.5644	0.231522	10.0976	-1.0009
PT_Lambra_434_2010	-15.6556	-68.3791	181	2282	10.5	3.90476	41	8.20332	3.01849	24.7616	0.743902	0.756707	2.77738	2.73859	0.639654	0.712519	0.0796268	0.105459	0.0103109	0.0189305	14.1583	2.65408	10.1106	2.33426
PT_Lambra_435_2010	-15.6571	-68.375	284	2021	17.8	4.21348	75	14.737	2.86813	42.2675	0.762667	0.709509	3.13673	3.02807	0.681045	0.743264	0.0683983	0.0880707	0.00694178	0.0134455	15.7424	-1.81611	11.758	-2.51052
PT_Lambra_436_2010	-15.649	-68.3743	198	2213	9.5	3.89474	37	6.54129	2.24716	14.6994	0.743243	0.617869	2.39476	2.40964	0.582049	0.66933	0.0718078	0.0913934	0.0124478	0.0202258	20.8888	-1.77774	12.9496	-2.54432
PT_Lambra_437_2010	-15.649	-68.3704	279	2214	13.1	4.27481	56	9.35487	2.18579	20.4478	0.766071	0.588686	2.52914	2.51849	0.604365	0.684158	0.0628553	0.0783793	0.00981672	0.016267	27.7728	-4.24478	16.4725	-5.86907
PT_Lambra_438_2010	-15.6514	-68.3708	224	2033	14.3	4.05594	58	11.2702	2.62657	29.602	0.753448	0.69994	3.09039	2.99514	0.676219	0.740239	0.0764759	0.101968	0.00799039	0.0158501	12.6256	-3.61456	9.66528	-2.5425
PT_Lambra_439_2010	-15.6519	-68.3772	175	2284	11.4	4.29825	49	8.69556	3.21955	27.9958	0.767347	0.776741	3.28796	3.16655	0.695647	0.757158	0.0872967	0.115559	0.00804353	0.0162172	11.573	0.458667	8.914	1.20751
PT_Lambra_440_2010	-15.6555	-68.3731	197	2031	13.9	4.60432	64	11.6874	3.42701	40.0528	0.782813	0.770009	3.71822	3.52607	0.730896	0.787393	0.0903539	0.119833	0.00650681	0.014089	9.80696	-0.826633	7.97878	-1.23383
PT_Lambra_441_2010	-15.6598	-68.3822	311	2208	17.6	3.92045	69	14.1732	2.5454	36.0766	0.744928	0.666284	2.72901	2.68356	0.633388	0.704863	0.0604128	0.0762704	0.00807678	0.0141688	19.7217	-1.81138	13.8099	-2.7228
PT_Lambra_442_2010	-15.6541	-68.3769	328	2196	19.1	3.61257	69	15.7301	2.36431	37.1907	0.723188	0.632948	2.61824	2.5915	0.617872	0.693467	0.0589336	0.074294	0.00857796	0.0146933	16.8719	-3.05797	12.2776	-4.11883
PT_Lampay_278_2008	-14.6812	-69.1013	45	4116	1.8	1.11111	2	1.6611	1.12845	1.87447	0.1	0.341057	1.11475	1.18843	0.099125	NaN	0.0742123	0.0841235	0.0575729	NA	-0.0490512	-0.712947	0.0151981	NaN
PT_Laplan_60_2002	-14.6536	-67.798	226	305	15.7	5.28662	83	13.1681	3.47074	45.7031	0.810843	0.737678	4.12247	3.8596	0.757322	0.810937	0.0858754	0.111861	0.00503388	0.0115393	13.5563	-3.47627	10.6322	-6.34863
PT_Laurel_426_2010	-14.7773	-68.6208	313	1485	16.1	4.28571	69	10.2931	2.4535	25.2542	0.766667	0.633737	2.71688	2.67548	0.631751	0.704247	0.0600107	0.0768474	0.00813273	0.0143633	26.1426	-2.88851	16.5892	-4.90899
PT_Lechem_427_2010	-14.7703	-68.6203	269	1512	16.6	3.73494	62	13.4848	3.00912	40.5773	0.732258	0.745541	2.81241	2.75681	0.644244	0.713905	0.0650267	0.0827556	0.00821983	0.0148726	14.1869	3.04881	10.7076	2.12711
PT_Lianas_67_2002	-14.6583	-67.7947	182	321	13.7	6.20438	85	11.6851	4.39009	51.2984	0.838824	0.819829	5.07327	4.68666	0.802812	0.858086	0.0998619	0.138487	0.00386492	0.0099623	11.3268	-2.1415	9.31745	-3.84018
PT_Limonu_176_2005	-14.5409	-68.6941	290	949	12.9	2.7907	36	10.0955	2.13626	21.5665	0.641667	0.629625	1.80076	1.88777	0.444244	0.575678	0.0504641	0.0628672	0.0155562	0.0200767	19.6166	3.95247	12.6909	2.68707
PT_Llanta_283_2008	-14.6502	-69.0837	102	4327	1.1	1.81818	2	1.02169	1.01302	1.03499	0.45	0.244275	1.00601	1.0569	0.005675	0.254154	0.017808	0.0306684	0.0167088	0.0442861	45.6074	-1.43089	26.5923	-0.22308
PT_Loma_72_2002	-14.6078	-67.65	186	328	13.1	4.73282	62	10.9469	3.68204	40.307	0.78871	0.793282	3.80133	3.59578	0.736779	0.792619	0.0925454	0.11998	0.00637168	0.0138312	10.0653	0.718945	8.15023	0.0479503
PT_Majo_43_2002	-14.9833	-67.7833	163	342	12.4	4.91935	61	11.3195	3.98627	45.1226	0.796721	0.818834	4.19261	3.93485	0.76135	0.816425	0.099965	0.130575	0.00567581	0.0129774	7.26998	0.393808	6.23194	0.185624
PT_Mara_131_2003	-14.4772	-68.5361	300	972	16	3.4375	55	12.4397	2.23809	27.8412	0.709091	0.626595	2.36234	2.37558	0.576441	0.663748	0.0574545	0.0726664	0.0102605	0.0163782	18.7133	-1.89205	12.9282	-2.26845
PT_Marimo_37_2002	-14.9797	-67.7897	299	368	13.8	4.85507	67	8.59463	2.55976	22.0002	0.79403	0.687173	2.75104	2.70329	0.636312	0.707432	0.0628213	0.0801618	0.008276	0.0146394	33.4924	-1.7905	19.0573	-1.38382
PT_Mauri_49_2002	-14.99	-67.7928	170	313	12.1	5.12397	62	10.3852	3.54817	36.8486	0.804839	0.745745	4.09899	3.85233	0.755898	0.8109	0.0982031	0.130459	0.0058156	0.0131653	10.4373	-2.33146	8.41536	-4.94899
PT_Meseta_46_2002	-14.9778	-67.7997	173	360	13.8	5.07246	70	12.4253	3.73514	46.4104	0.802857	0.776165	4.48486	4.17792	0.776914	0.831089	0.101513	0.137621	0.00501804	0.0120928	5.78844	-3.21737	5.16992	-4.54184
PT_Minapa_201_2005	-14.348	-68.5512	314	992	16.7	2.93413	49	13.8545	2.42441	33.5889	0.659184	0.667033	2.0987	2.14827	0.523204	0.626661	0.0537121	0.065793	0.012158	0.0175052	15.5539	4.19702	11.1844	2.30627
PT_Mutune_236_2006	-14.1479	-68.736	378	1380	8.9	5.39326	48	3.01601	1.51306	4.5634	0.814583	0.34854	1.82636	1.91004	0.452146	0.580234	0.0439446	0.053966	0.0131508	0.0172518	81.1681	-7.35622	27.5602	-13.4301
PT_Mutune_237_2006	-14.1479	-68.7414	393	1309	13.2	5.30303	70	5.78924	2.12694	12.3134	0.811429	0.558281	2.31305	2.33158	0.567459	0.656661	0.0513151	0.064754	0.00955601	0.0149241	58.2671	-3.16039	25.5305	-6.59206
PT_Naranj_111_2002	-14.6014	-68.3534	440	1780	12.5	2.96	37	7.93194	1.98294	15.7285	0.662162	0.598353	1.43445	1.55906	0.302454	0.489635	0.0349519	0.0426228	0.0170016	0.0186538	43.6472	9.94491	21.1574	5.82819
PT_Nidoab_223_2005	-14.2313	-68.5341	304	896	13.4	3.28358	44	10.1408	1.95263	19.8013	0.695455	0.56	1.9963	2.06241	0.498718	0.611679	0.0531168	0.0671976	0.0133208	0.0187605	24.235	-1.63368	14.7691	-2.75462
PT_Nucala_203_2005	-14.3454	-68.5394	254	755	12.5	3.36	42	9.87743	2.59618	25.6436	0.702381	0.690755	2.18941	2.22921	0.542905	0.641056	0.060926	0.0771577	0.0126661	0.019246	19.2132	4.75607	12.5908	2.58229
PT_Orilla_129_2003	-14.4666	-68.5404	252	927	15.4	3.57143	55	13.0255	3.04509	39.6639	0.72	0.745273	2.69353	2.6586	0.628521	0.702292	0.0655314	0.0841903	0.00900844	0.0159458	13.3966	4.59062	10.1548	2.69547
PT_Orilla_130_2003	-14.4652	-68.5489	311	986	18.9	3.49206	66	15.1926	2.41733	36.7255	0.713636	0.653385	2.63512	2.60635	0.620314	0.695268	0.0600333	0.0765151	0.00864151	0.0148953	14.2744	-2.47034	10.7993	-2.81185
PT_Orilla_68_2002	-14.6483	-67.7906	163	283	11.5	5.73913	66	9.99671	4.22656	42.2517	0.825758	0.821729	4.48763	4.1835	0.777047	0.831565	0.10374	0.138234	0.00512908	0.0121208	12.0638	0.311506	9.49695	-0.811532
PT_Ovituy_199_2005	-14.3528	-68.5455	278	1066	15.4	2.98701	46	12.5397	2.34656	29.4252	0.665217	0.652992	2.18938	2.22862	0.542941	0.640952	0.0571174	0.0715482	0.0118527	0.0179002	13.9648	1.64831	10.3163	0.672661
PT_Ovituy_200_2005	-14.3502	-68.5503	364	1105	16.2	2.77778	45	12.7049	2.16432	27.4974	0.64	0.625519	1.79533	1.88357	0.442658	0.574471	0.0444628	0.0551851	0.013751	0.0176746	22.0961	5.08748	14.3511	2.88825
PT_Ovituy_204_2005	-14.3593	-68.5395	240	881	14.4	2.98611	43	12.0147	2.20665	26.5121	0.665116	0.619815	2.32355	2.34398	0.569293	0.659624	0.064631	0.0809121	0.0119483	0.0187778	10.2514	-1.69731	8.01984	-2.12001
PT_Palca_425_2010	-14.7804	-68.6298	352	1503	16.4	3.17073	52	11.8536	2.12881	25.2342	0.684615	0.602982	2.02148	2.08281	0.505024	0.61474	0.0487611	0.061748	0.0119436	0.0170974	23.5691	0.744987	15.0366	-0.687699
PT_Palcas_428_2010	-14.7792	-68.6336	418	1509	25	3.4	85	20.7107	2.51472	52.0816	0.705882	0.673735	2.55428	2.53343	0.608345	0.685596	0.0509822	0.0655556	0.00780172	0.0133656	16.5885	-0.285448	12.5021	-0.887421
PT_Palmar_105_2002	-14.3661	-67.9597	256	357	16.3	5.03067	82	12.7745	3.80281	48.579	0.80122	0.811667	3.67623	3.48428	0.727867	0.783931	0.0757805	0.0986346	0.00559945	0.0119489	17.8732	3.22937	13.0999	2.32124
PT_Palmar_108_2002	-14.3672	-67.9561	240	357	13.6	4.55882	62	10.5804	3.05668	32.341	0.780645	0.734116	3.07981	2.98297	0.675116	0.738729	0.0744046	0.095379	0.00781943	0.0150814	19.878	0.772817	13.4957	-0.305922
PT_Palmar_159_2003	-14.4202	-67.9131	141	355	9.3	4.19355	39	7.31162	2.46089	17.9931	0.761538	0.620543	3.25395	3.14376	0.692395	0.755219	0.0997919	0.129826	0.00936389	0.0184645	9.41554	-5.25985	7.38406	-7.29375
PT_Palmar_160_2003	-14.4201	-67.9112	203	343	12.3	4.95935	61	9.35626	3.36208	31.4565	0.798361	0.772601	3.48689	3.32937	0.713031	0.77126	0.087733	0.113047	0.00718212	0.0145003	16.7834	0.289409	11.8808	0.0924837
PT_Palmar_161_2003	-14.4196	-67.9121	214	340	10.5	4.57143	48	7.25215	2.53794	18.4055	0.78125	0.645671	2.75255	2.71167	0.636441	0.709223	0.0736627	0.0956012	0.0097001	0.0172606	24.6921	-1.81728	14.9287	-3.68189
PT_Palmit_144_2003	-14.6042	-68.7168	457	1852	16.9	2.30769	39	12.7307	1.66675	21.2189	0.566667	0.516588	1.4453	1.56922	0.307722	0.492685	0.0339689	0.0414952	0.0162262	0.0178932	25.3877	2.35039	15.9584	1.33587
PT_Palmit_147_2003	-14.6142	-68.7167	311	1500	14.4	2.43056	35	11.5254	1.67859	19.3463	0.588571	0.538064	1.69196	1.79324	0.408516	0.554364	0.0469632	0.0581181	0.0163776	0.020358	15.7271	-1.97281	10.994	-0.800658
PT_Palmit_93_2002	-14.4714	-68.1931	370	1592	21.2	3.86792	82	16.5096	2.56562	42.3574	0.741463	0.665922	2.72838	2.68287	0.633323	0.704881	0.0568936	0.0709426	0.00762697	0.0131549	20.0294	-1.65279	14.1787	-2.96153
PT_Paltuy_167_2004	-15.0429	-68.4866	260	1083	17.3	4.73988	82	14.1555	3.48565	49.3411	0.789024	0.758248	3.63148	3.4452	0.724508	0.780755	0.0767564	0.101888	0.00580051	0.0125545	14.4405	0.39699	11.1226	-1.79274
PT_Pampat_385_2010	-15.1317	-68.8788	205	2904	7.6	3.42105	26	5.14582	1.91734	9.86627	0.707692	0.607792	1.82503	1.91361	0.451481	0.582704	0.0596733	0.0745194	0.0178324	0.0237601	26.7461	0.0500212	14.3677	1.05588
PT_Pampay_178_2005	-14.5503	-68.6901	270	971	12.7	2.91339	37	9.71886	1.84552	17.9363	0.656757	0.539508	1.9216	1.99485	0.479172	0.598284	0.0553374	0.0676976	0.0149241	0.0199858	17.9225	-2.20585	11.8992	-2.9409
PT_Panteo_202_2005	-14.3311	-68.5439	328	762	12.7	2.91339	37	8.60821	2.04616	17.6138	0.656757	0.598737	1.69463	1.79382	0.409486	0.554122	0.0449469	0.0563074	0.0156233	0.0198482	27.1155	4.48135	15.827	2.24781
PT_Paripa_429_2010	-14.7786	-68.6407	414	1564	21.1	3.6019	76	15.5843	2.25642	35.1647	0.722368	0.6258	2.36451	2.37442	0.576903	0.663187	0.0485188	0.0622444	0.00865943	0.0140181	25.5031	-1.89577	16.7985	-2.66699
PT_Patasa_324_2009	-14.7777	-68.9762	193	2667	10.5	3.42857	36	8.55741	2.70302	23.1309	0.708333	0.72664	2.39226	2.40806	0.581614	0.669323	0.0713397	0.0906531	0.0124576	0.020128	14.5265	3.2537	10.172	2.84764
PT_Patasa_325_2009	-14.7754	-68.9753	330	2470	16.1	3.29193	53	12.9667	2.31638	30.0357	0.696226	0.649479	2.14324	2.18472	0.533137	0.632915	0.052651	0.0646127	0.0114366	0.0168485	21.8169	2.03759	14.2603	0.983124
PT_Perfil_78_2002	-14.4967	-68.2508	246	1930	14.8	3.98649	59	11.4906	2.70227	31.0506	0.749153	0.684612	2.90104	2.83332	0.655103	0.722778	0.0687868	0.0885388	0.0081452	0.015098	15.7799	-1.48017	11.5467	-2.52787
PT_Piara_387_2010	-14.7766	-69.015	319	2804	13.2	2.87879	38	9.46361	1.77544	16.8021	0.652632	0.522264	1.75274	1.84616	0.429051	0.566543	0.0471606	0.0589858	0.0153353	0.0197586	23.877	-1.19896	14.5794	-2.24097
PT_Piara_388_2010	-14.7791	-69.0156	414	2746	14.6	2.80822	41	10.0263	1.67195	16.7636	0.643902	0.52091	1.56807	1.6809	0.361874	0.525133	0.0393217	0.0483992	0.0159489	0.0187288	31.5385	-0.18487	17.6832	-0.22549
PT_Piara_389_2010	-14.7838	-69.0149	235	2813	9.4	2.87234	27	7.03751	1.69776	11.948	0.651852	0.451751	1.71344	1.81203	0.415822	0.559352	0.0530742	0.0668316	0.018002	0.0229503	21.8355	-1.7097	13.1113	-4.68843
PT_Piara_390_2010	-14.7828	-69.0204	310	2799	10.5	2.66667	28	7.89959	1.56904	12.3947	0.625	0.487038	1.48833	1.60776	0.327582	0.505269	0.0416393	0.0517031	0.0187335	0.0213205	28.2987	-0.748956	15.8763	-0.855128
PT_Piara_391_2010	-14.7836	-69.0213	276	2803	11.7	3.24786	38	8.84741	2.14143	18.9461	0.692105	0.628523	1.92654	2.00048	0.480512	0.599439	0.0550378	0.0681542	0.0148233	0.0201836	24.0076	2.06801	14.2744	1.44097
PT_Piara_392_2010	-14.787	-69.0266	382	3069	11.5	3.21739	37	7.86089	1.54799	12.1685	0.689189	0.445955	1.54745	1.66198	0.353362	0.519907	0.0391632	0.0482364	0.0163167	0.0189197	42.6406	-2.36333	20.5818	-3.90869
PT_Piara_393_2010	-14.7879	-69.0194	351	2961	11.1	3.06306	34	7.69624	1.83907	14.1539	0.673529	0.533529	1.549	1.66346	0.353985	0.520746	0.0403134	0.0502722	0.0167823	0.0197421	37.5574	3.49314	19.0405	0.647504
PT_Piara_394_2010	-14.796	-69.0299	307	2975	13.9	2.94964	41	10.5464	2.05735	21.6976	0.660976	0.611399	1.88649	1.96361	0.469548	0.591627	0.0497836	0.0614372	0.0139712	0.0187619	21.3554	1.52566	13.7016	1.05383
PT_Piara_395_2010	-14.7928	-69.0258	304	2946	9.9	2.82828	28	7.04947	1.90332	13.4174	0.646429	0.599087	1.50601	1.6238	0.335455	0.509943	0.0429581	0.0525812	0.018853	0.0213204	30.7806	5.31596	16.4946	4.18115
PT_Pichan_234_2005	-14.2427	-68.5259	336	840	13	3.53846	46	8.22544	2.14999	17.6846	0.717391	0.621664	1.91929	1.99232	0.478642	0.597375	0.0484923	0.0603587	0.0131449	0.0179859	33.3902	2.61209	18.1629	1.35045
PT_Piecer_183_2005	-14.5489	-68.6843	393	1272	15.3	2.87582	44	9.8934	1.79884	17.7966	0.652273	0.545814	1.68765	1.78776	0.407112	0.552345	0.0409673	0.0503455	0.0143484	0.0176208	29.0028	0.220042	17.0863	-0.370635
PT_Piedel_71_2002	-14.605	-67.6528	219	320	14.1	5.1773	73	11.3584	4.09004	46.4563	0.806849	0.813386	3.80235	3.5926	0.736873	0.792292	0.0853096	0.112408	0.00589254	0.0129827	16.1173	4.42533	11.8755	1.62477
PT_Piedem_103_2002	-14.36	-67.9725	188	398	13	5.30769	69	10.2782	3.71772	38.2116	0.811594	0.780405	4.12433	3.86859	0.757409	0.811895	0.0947003	0.123967	0.00554064	0.0124861	12.4958	-1.217	9.77952	-2.52204
PT_Piñapi_152_2003	-14.6135	-68.6831	152	1155	6.6	2.12121	14	5.09191	1.87157	9.52986	0.528571	0.586352	1.50267	1.62079	0.333436	0.511583	0.0607195	0.075076	0.0268236	0.0308707	10.1869	3.3403	7.27478	2.42199
PT_Pino_262_2007	-14.6064	-68.9414	601	2084	28.2	2.55319	72	20.7779	1.86574	38.7661	0.608333	0.552738	1.75902	1.8503	0.431285	0.566266	0.0343236	0.0424722	0.0110743	0.0141103	23.1378	0.363397	15.9873	-0.95878
PT_Planoas_124_2003	-14.4727	-68.5353	175	900	9.4	5.21277	49	6.98226	3.07889	21.4976	0.808163	0.72185	3.28944	3.16929	0.695763	0.75721	0.0914172	0.119212	0.00842656	0.0168452	21.039	-0.758329	13.3388	-2.09913
PT_Planop_82_2002	-14.4964	-68.2611	586	2172	16.2	3.64198	59	6.86357	2.05708	14.1189	0.725424	0.631999	1.58298	1.69374	0.368027	0.527838	0.0316648	0.0386934	0.0126139	0.0146675	65.0248	9.39024	28.3336	7.10153
PT_Planop_87_2002	-14.4847	-68.2153	371	1699	19.8	3.53535	70	16.1391	2.20679	35.6157	0.717143	0.597739	2.41434	2.41771	0.585606	0.669804	0.053516	0.0684019	0.00915655	0.0149011	20.9472	-3.08353	14.3654	-4.83617
PT_Planopi_123_2003	-14.4658	-68.5358	160	899	8.8	4.31818	38	7.20655	2.93989	21.1865	0.768421	0.725606	2.87895	2.82351	0.652308	0.72218	0.0907625	0.118547	0.0109001	0.0201857	15.8571	0.981738	10.6525	0.169718
PT_Planor_102_2002	-14.3664	-67.9728	222	455	17.6	5.05682	89	15.8487	3.64852	57.8243	0.802247	0.753107	4.44761	4.13564	0.775069	0.828422	0.0899122	0.119386	0.00454125	0.0107858	6.77556	-4.08014	5.98484	-6.98278
PT_Podoca_386_2010	-15.123	-68.8926	158	2813	7.5	3.6	27	6.14177	2.5953	15.9397	0.722222	0.732416	2.24117	2.28086	0.553285	0.650667	0.0767123	0.0977536	0.0151828	0.0234687	17.7134	3.21658	11.1269	3.48334
PT_Ppmcen_107_2002	-14.3594	-67.9594	176	361	13	4.84615	63	11.44	3.53524	40.4432	0.793651	0.766633	4.03833	3.79852	0.752225	0.807132	0.098843	0.131268	0.00602749	0.0136395	8.17282	-2.00566	6.87275	-2.96925
PT_Ppmnor_80_2002	-14.4986	-68.2528	284	2019	13.7	3.35766	46	10.3539	2.61265	27.051	0.702174	0.700668	2.1548	2.19653	0.535605	0.635056	0.0561542	0.0715712	0.0120674	0.0181274	21.4208	5.81395	13.8032	3.61953
PT_Ppmnor_99_2002	-14.3572	-67.9619	276	365	18.9	5.07937	96	14.9137	3.84817	57.3903	0.803125	0.80801	3.93833	3.69744	0.74599	0.799458	0.07664	0.100696	0.00492992	0.0111046	14.8882	1.4969	11.5895	0.77006
PT_Ppmsur_98_2002	-14.3621	-67.9614	239	360	17.1	5.08772	87	14.5601	3.72783	54.2777	0.803448	0.775944	4.09386	3.83304	0.755629	0.809047	0.0840464	0.108815	0.0050031	0.0112076	11.8251	-0.966809	9.55787	-2.95358
PT_Ppmtsu_81_2002	-14.4975	-68.2494	341	1907	18.1	3.14917	57	15.0824	2.31688	34.9442	0.682456	0.642265	2.21057	2.24464	0.54737	0.643434	0.0529502	0.065669	0.0108133	0.0161031	17.726	1.10003	12.4925	-0.072597
PT_Pucara_227_2005	-14.24	-68.5471	345	691	11.6	3.62069	42	6.7701	1.91307	12.9516	0.72381	0.531812	1.77798	1.86858	0.43721	0.571365	0.0446928	0.0557036	0.0141334	0.0182574	41.2306	0.798628	20.2783	-2.1664
PT_Puente_383_2010	-15.1037	-68.9291	291	2981	10.4	2.78846	29	7.96726	1.79282	14.2839	0.641379	0.539075	1.57402	1.68621	0.364178	0.527434	0.0444837	0.055531	0.017945	0.0214121	27.3008	1.91993	15.4473	0.543636
PT_Quebra_115_2002	-14.5205	-68.3039	271	1950	11.7	3.67521	43	8.8234	2.40807	21.2474	0.727907	0.682279	2.1263	2.17497	0.529359	0.631883	0.0573456	0.0713205	0.0126537	0.0184988	27.0101	3.26836	15.6909	2.72429
PT_Queñua_284_2008	-14.6073	-69.1479	89	4351	1	1	1	1	1	1	0	0.235152	1.00006	1	5e-05	0.194095	0.00248452	0	0.00223607	0.0488563	-0.0223607	NA	-0.0223607	0.840362
PT_Quequa_281_2008	-14.6513	-69.0866	142	4203	2	1	2	1.83843	1.0799	1.98532	0	0.281006	1.00063	1.03645	0.0006	0.21281	0.00573224	0.0190345	0.00544562	0.0372402	-0.11018	2.28241	-0.11018	1.83124
PT_Quequa_282_2008	-14.6508	-69.0879	185	4211	1.8	1.11111	2	1.27599	1.03965	1.32658	0.1	0.156188	1.00003	1.02669	2.5e-05	0.185653	0.00117688	0.0134247	0.00111803	0.0321791	94.3894	0.965703	89.4204	-0.915643
PT_Resina_187_2005	-14.3314	-68.5558	330	686	13	3.07692	40	8.19549	1.92627	15.7868	0.675	0.548256	1.77171	1.86301	0.435205	0.57009	0.0452099	0.0567234	0.0143992	0.0185552	28.8702	1.11526	16.6534	-1.1767
PT_Resina_188_2005	-14.3276	-68.5594	360	764	15.8	2.53165	40	12.3053	2.27914	28.0455	0.605	0.665178	1.67691	1.77787	0.403282	0.549966	0.0425822	0.052589	0.0151167	0.0187131	20.0725	9.53184	13.344	6.15675
PT_Resina_189_2005	-14.3254	-68.565	271	715	12.6	3.09524	39	9.53316	2.21786	21.1432	0.676923	0.632436	1.98583	2.05285	0.496045	0.610027	0.055249	0.0688416	0.0139775	0.0194994	20.0801	2.39702	12.9406	1.14926
PT_Resina_190_2005	-14.3217	-68.5752	406	804	14.4	2.70833	39	9.76271	1.92356	18.7791	0.630769	0.58767	1.54158	1.65683	0.350946	0.518558	0.0367806	0.0455066	0.0154773	0.0180676	31.722	5.8614	18.0796	3.82517
PT_Resina_191_2005	-14.3232	-68.5785	281	780	10	3.7	37	6.90634	1.91436	13.2212	0.72973	0.565198	1.87232	1.95301	0.465484	0.590049	0.0525908	0.0658467	0.0149525	0.019964	34.7528	-0.58707	17.6723	-1.24481
PT_Resina_193_2005	-14.3326	-68.5684	344	893	16.1	2.98137	48	10.8273	2.07574	22.4746	0.664583	0.593099	1.94506	2.01474	0.485563	0.602031	0.0481728	0.0593285	0.0127035	0.0173025	21.5123	1.02823	14.0922	-0.516179
PT_Resina_194_2005	-14.3358	-68.5655	335	803	15.3	3.0719	47	11.6961	2.16782	25.3551	0.674468	0.591201	1.95142	2.02114	0.487219	0.603187	0.0498157	0.0619706	0.0130496	0.0180257	22.4925	2.36701	14.349	-0.664915
PT_Resina_196_2005	-14.335	-68.5739	255	1173	14.8	2.83784	42	11.8026	2.12284	25.0549	0.647619	0.609164	2.18404	2.22498	0.541796	0.640309	0.0593412	0.0750305	0.012398	0.0189095	11.0176	-1.3613	8.53545	-1.64705
PT_Resina_197_2005	-14.3365	-68.5744	403	1231	16.7	2.75449	46	12.4603	2.05499	25.6058	0.636957	0.571966	1.70762	1.80513	0.414038	0.556465	0.041854	0.0515082	0.0143503	0.0179103	25.0125	4.8509	15.5341	0.865443
PT_Resina_198_2005	-14.3342	-68.5715	413	1054	17.3	2.65896	46	12.2561	1.94106	23.7899	0.623913	0.551798	1.68136	1.78138	0.404927	0.550535	0.0387813	0.0486185	0.0137023	0.017215	25.208	3.28433	15.9817	0.0733583
PT_Retama_44_2002	-14.9764	-67.8147	141	304	9.4	5.10638	48	7.7627	2.99787	23.2716	0.804167	0.701602	3.8681	3.66418	0.741278	0.797961	0.106926	0.142766	0.00712627	0.0158616	11.5808	-4.66715	8.82489	-6.07494
PT_Ribera_74_2002	-14.6161	-67.6569	134	254	9	4.77778	43	7.55246	3.60212	27.2048	0.790698	0.784556	3.68266	3.51619	0.728237	0.787299	0.105281	0.141338	0.00771109	0.0166691	10.4018	0.607933	8.10008	-0.164557
PT_Rincon_257_2006	-14.7967	-68.6197	259	1761	19.5	4.61538	90	17.1537	3.65586	62.7114	0.783333	0.788432	3.93776	3.70047	0.745941	0.800017	0.0810967	0.104293	0.00521117	0.0113872	8.35579	-0.427768	7.1754	-1.0174
PT_Rincon_362_2009	-14.8832	-68.7815	260	3172	11.5	2.52174	29	8.4835	2.03586	17.2712	0.603448	0.6177	1.68232	1.78402	0.405031	0.552462	0.0514053	0.0631686	0.0181217	0.022236	16.3294	3.98683	10.9491	2.93391
PT_Rioubi_221_2005	-14.2208	-68.5213	263	799	10.9	3.21101	35	8.08637	1.87969	15.1999	0.688571	0.542119	1.88088	1.95968	0.467903	0.591092	0.0537033	0.0673312	0.0151545	0.0208	24.768	-1.18802	14.5612	-2.35447
PT_Rocoro_109_2002	-14.3471	-67.9614	217	375	16.3	4.66258	76	14.3879	3.23444	46.5366	0.785526	0.74435	3.96496	3.72851	0.747669	0.802186	0.0871593	0.113249	0.00552555	0.0122036	8.00397	-4.36274	6.85131	-4.73929
PT_Ruinas_30_2001	-13.8972	-68.1651	256	825	16.3	5.33742	87	12.7186	2.99427	38.0829	0.812644	0.688338	3.86263	3.63596	0.741002	0.795153	0.0788618	0.103235	0.00526884	0.0115646	18.701	-6.21586	13.5973	-9.23642
PT_Ruinas_31_2001	-13.8929	-68.1657	209	770	13.3	4.66165	62	10.6833	2.38919	25.5244	0.785484	0.620475	3.45124	3.2998	0.710088	0.768811	0.0816574	0.107601	0.00681681	0.0142955	14.8231	-8.4629	11.0603	-10.3764
PT_Ruinas_32_2001	-13.8935	-68.1601	411	932	18.3	3.1694	58	12.1461	1.8544	22.5239	0.684483	0.545927	1.95914	2.02629	0.489304	0.603794	0.0450182	0.0571411	0.0117113	0.0166082	26.8837	-3.00804	16.6658	-3.48423
PT_Ruinas_33_2001	-13.9005	-68.1655	441	992	24.5	3.63265	89	19.6779	2.46251	48.4572	0.724719	0.656401	2.53901	2.52256	0.605988	0.684301	0.0507862	0.0649119	0.00787371	0.0133992	21.5343	-0.925015	15.0794	-2.08217
PT_Ruinas_34_2001	-13.8971	-68.162	381	870	26.6	3.08271	82	23.0116	2.31209	53.2049	0.67561	0.623978	2.66498	2.62883	0.624612	0.697972	0.0533605	0.067652	0.00749844	0.0130213	7.82845	-4.68198	6.80109	-5.68253
PT_Ruinas_35_2001	-13.8934	-68.1566	493	902	27.5	2.94545	81	21.6698	1.98678	43.0533	0.660494	0.543965	2.1806	2.216	0.541223	0.638012	0.0442256	0.05567	0.00928911	0.0140223	17.2943	-4.11743	12.8399	-6.70698
PT_Ruinas_36_2001	-13.9047	-68.1563	309	1011	19.1	4.92147	94	14.5875	2.62819	38.3386	0.796809	0.620556	3.5238	3.35016	0.716103	0.772758	0.0700938	0.0908058	0.00563772	0.0115947	19.94	-7.95077	14.3152	-13.1269
PT_Ruinas_75_2002	-13.8984	-68.161	280	923	19.2	4.0625	78	16.4756	2.98469	49.1745	0.753846	0.723979	3.27435	3.14319	0.694449	0.754332	0.0719141	0.0887667	0.00669491	0.0127292	10.9596	-1.78566	8.87194	-2.38453
PT_Rumi_424_2010	-14.7792	-68.6259	374	1487	22.6	3.76106	85	17.8726	2.47631	44.2581	0.734118	0.629943	2.78068	2.72618	0.640225	0.710015	0.0569946	0.0720574	0.00736187	0.0130943	17.2013	-3.46755	12.7539	-6.11503
PT_Sanjos_333_2009	-14.8208	-69.0725	93	3653	1.1	1.81818	2	1.0384	1.02996	1.06951	0.45	0.324178	1.00867	1.06305	0.008175	0.263683	0.0212292	0.0347965	0.019865	0.0476681	38.1321	-0.950903	22.2414	1.26908
PT_Sanjos_334_2009	-14.8209	-69.0725	126	3653	1.1	1.81818	2	1.03093	1.02155	1.05315	0.45	0.205108	1.00153	1.04257	0.00145	0.227012	0.00921047	0.0216714	0.00868534	0.03993	88.6653	-0.970227	51.6445	-0.548543
PT_Sanmig_181_2005	-14.5528	-68.6869	682	1114	13.8	2.82609	39	4.56265	1.37409	6.26948	0.646154	0.308117	1.20969	1.34803	0.173045	0.412238	0.0230034	0.0279759	0.0156798	0.0157277	70.2677	0.931439	30.1732	-6.62027
PT_Sanroq_228_2005	-14.2129	-68.5111	276	841	12.4	4.35484	54	7.28871	2.16222	15.7598	0.77037	0.599421	2.48113	2.47856	0.596709	0.678802	0.0618028	0.0781866	0.0100096	0.0164586	30.3175	-4.046	17.3495	-4.82309
PT_Santaa_328_2009	-14.775	-68.9704	365	2433	20.5	2.92683	60	17.5115	2.06179	36.105	0.658333	0.573718	2.18073	2.21791	0.541212	0.638509	0.0484216	0.0613181	0.0101564	0.0154347	15.4085	-2.54614	11.5318	-4.19774
PT_Santaa_344_2009	-14.7717	-68.9716	228	2216	12.6	3.01587	38	10.4975	2.19884	23.0824	0.668421	0.61819	2.20361	2.24328	0.545813	0.643888	0.0643194	0.0828093	0.0132192	0.0204556	12.6286	-0.536681	9.27502	-1.2563
PT_Santaa_345_2009	-14.7728	-68.9748	385	2264	10.9	2.56881	28	7.92301	1.66128	13.1623	0.610714	0.485336	1.33623	1.46725	0.251171	0.459789	0.0330412	0.0402107	0.018468	0.0195041	37.3041	4.82526	19.4684	1.30983
PT_Santaa_346_2009	-14.7583	-68.9609	281	2296	12.5	3.28	41	9.67503	1.77317	17.1555	0.695122	0.498083	2.0056	2.06869	0.501043	0.61305	0.0535383	0.0680964	0.0132281	0.0189353	23.8036	-4.33981	14.6718	-6.07158
PT_Santaa_347_2009	-14.7687	-68.9795	402	2180	8.9	4.04494	36	3.47427	1.53009	5.31593	0.752778	0.364773	1.48342	1.60475	0.325456	0.503804	0.0372574	0.0461051	0.0169277	0.0189873	68.7521	-1.61938	25.2439	-7.32229
PT_Santaa_348_2009	-14.7681	-68.9707	395	2114	17.8	2.80899	50	13.7884	1.79894	24.8045	0.644	0.535503	1.82179	1.90572	0.450791	0.579037	0.0426349	0.052738	0.0128145	0.0168072	23.1546	-2.02472	15.0774	-2.59023
PT_Santaa_349_2009	-14.7591	-68.9634	262	2235	12	3.5	42	8.15719	2.01757	16.4577	0.714286	0.567837	2.14243	2.18931	0.532883	0.634429	0.0593082	0.0725531	0.0128976	0.0185575	22.8901	-2.36702	14.0648	-3.58844
PT_Santaa_350_2009	-14.7613	-68.9644	229	2329	11.9	3.36134	40	9.37156	2.04292	19.1454	0.7025	0.564001	2.28112	2.30954	0.561245	0.654397	0.0667995	0.0835617	0.0128138	0.0197816	16.1711	-3.19073	11.0236	-4.56969
PT_Santaa_351_2009	-14.7626	-68.9662	282	2235	8.7	3.33333	29	4.60479	1.49339	6.87675	0.7	0.400119	1.60408	1.71353	0.376047	0.534718	0.047429	0.0585852	0.0184178	0.0219047	36.4598	-3.7576	17.5892	-6.14472
PT_Santaa_352_2009	-14.7716	-68.9818	243	2352	13.1	3.81679	50	10.3194	2.62894	27.1292	0.738	0.68484	2.57488	2.55998	0.611375	0.689935	0.0663728	0.0847918	0.00998244	0.0169578	18.7112	0.813211	12.6848	-0.300416
PT_Santar_417_2011	-14.7725	-68.7206	143	1170	9.7	4.74227	46	8.36906	3.14427	26.3146	0.78913	0.719419	3.68879	3.51262	0.728712	0.786899	0.0995681	0.135446	0.00728831	0.0161383	10.5805	-2.7195	8.28978	-4.18135
PT_Santar_418_2010	-14.7763	-68.7185	277	1159	11.7	3.67521	43	7.81649	2.14357	16.7551	0.727907	0.579222	2.09454	2.14575	0.522231	0.626647	0.0556964	0.069118	0.0126844	0.0183742	28.3802	-0.0315581	16.2148	-2.58107
PT_Santar_419_2010	-14.7619	-68.7289	324	1407	17.4	2.75862	48	13.9733	1.95787	27.3578	0.6375	0.570012	2.02434	2.08486	0.505707	0.615347	0.0503532	0.0627216	0.0122664	0.017464	14.5826	-2.02469	10.7442	-2.59593
PT_Santar_421_2010	-14.6699	-68.7123	242	1244	15.1	3.64238	55	12.72	2.45558	31.2349	0.725455	0.655097	2.78268	2.73468	0.6404	0.711639	0.0711554	0.08939	0.00916539	0.0160292	12.0821	-3.12228	9.27997	-3.5274
PT_Santar_422_2010	-14.6725	-68.7126	282	1373	17.5	3.54286	62	14.598	2.34132	34.1786	0.717742	0.644472	2.70929	2.67041	0.630685	0.703546	0.0653355	0.0827305	0.00889544	0.0154928	12.7583	-3.97779	9.78673	-3.81303
PT_Santar_423_2010	-14.6724	-68.7439	212	1338	11.2	4.73214	53	7.70903	2.37791	18.3314	0.788679	0.626335	2.99866	2.91858	0.666306	0.73221	0.0756252	0.0988887	0.00840666	0.0161313	22.9221	-5.46746	14.5567	-6.56329
PT_Santat_120_2003	-14.6315	-68.3788	468	1824	13.2	2.5	33	8.67379	1.46705	12.7249	0.6	0.4118	1.31698	1.45072	0.240309	0.453643	0.0293715	0.0361717	0.0169142	0.0177775	40.278	0.451506	21.2656	-2.35374
PT_Santia_415_2011	-14.6774	-68.7347	239	1180	13.9	3.38129	47	11.2344	2.26196	25.4119	0.704255	0.60695	2.4879	2.48502	0.597759	0.679711	0.0677744	0.0865229	0.0108908	0.018065	13.1819	-2.57805	9.77862	-4.02772
PT_Santia_416_2011	-14.6809	-68.7309	184	1266	6.1	3.77049	23	3.72766	1.60499	5.98285	0.734783	0.441311	1.80761	1.89776	0.446115	0.579469	0.063023	0.0791284	0.0191864	0.0251121	31.1455	-3.70002	15.0454	-5.50163
PT_Sector_263_2007	-14.5944	-68.9411	348	1968	22.2	3.42342	76	18.6669	2.48784	46.4402	0.707895	0.671251	2.69788	2.65827	0.629159	0.70211	0.0594118	0.0745509	0.00814645	0.0140871	12.2121	-2.28613	9.66501	-2.19054
PT_Sendac_90_2002	-14.4514	-68.195	232	1629	14	4.14286	58	10.8705	2.47582	26.9134	0.758621	0.640268	3.00106	2.91947	0.666584	0.732244	0.0735868	0.0929242	0.00816649	0.0150911	15.5163	-4.77436	11.27	-6.09479
PT_Sendae_371_2009	-14.8843	-68.7773	410	3206	15.7	2.35669	37	10.5653	1.75348	18.5261	0.575676	0.545796	1.49045	1.61158	0.328655	0.506189	0.0365767	0.0449699	0.0164881	0.0186561	23.6829	3.15537	14.9818	2.123
PT_Senkha_329_2009	-14.8192	-69.0663	107	3542	1.5	2	3	1.17476	1.10419	1.29715	0.5	0.420588	1.02858	1.11214	0.0269667	0.299307	0.0303316	0.0434022	0.0279259	0.0428039	32.0265	-0.183234	16.9389	2.83342
PT_Sipico_173_2005	-14.5582	-68.6814	256	1248	10.6	3.20755	34	7.8419	1.76285	13.8241	0.688235	0.49364	1.88084	1.96047	0.467876	0.591543	0.0546998	0.0679676	0.0153854	0.0205434	24.2543	-2.90752	14.3226	-4.76563
PT_Siripi_430_2010	-14.7838	-68.6414	287	1593	19.3	3.93782	76	16.2714	3.16397	51.4822	0.746053	0.758264	3.14424	3.03339	0.681809	0.743828	0.0682171	0.0874619	0.00688495	0.0131803	11.6333	1.49306	9.33108	1.09525
PT_Siripi_431_2010	-14.7681	-68.6341	460	1654	24.6	2.80488	69	17.8843	1.94864	34.85	0.643478	0.569095	2.04394	2.09834	0.51054	0.61736	0.0421716	0.0537144	0.0101077	0.0147595	18.0439	-2.78704	13.1523	-3.27013
PT_Siripi_432_2010	-14.771	-68.6386	530	1539	25.1	3.50598	88	18.3121	2.16873	39.7141	0.714773	0.608542	2.19652	2.22908	0.544566	0.639957	0.042319	0.0522115	0.00876078	0.0129063	30.9425	-1.15585	19.4283	-2.43411
PT_Sobrep_94_2002	-14.4708	-68.1942	340	1612	15.8	3.79747	60	10.5931	1.93253	20.4714	0.736667	0.512745	2.29386	2.31506	0.563805	0.654142	0.0549156	0.0688929	0.0103924	0.0161591	27.3804	-5.55261	16.6335	-8.7503
PT_Solida_97_2002	-14.4478	-68.1867	279	1600	14.2	3.52113	50	9.86257	2.14618	21.1669	0.716	0.578626	2.32059	2.33938	0.568789	0.658231	0.0599773	0.075269	0.0111144	0.0175462	20.0164	-2.56674	13.2451	-4.53687
PT_Subida_226_2005	-14.2301	-68.5427	262	990	9.3	3.87097	36	5.45345	1.88852	10.299	0.741667	0.53013	1.92597	2.00052	0.480368	0.600001	0.0544125	0.0671489	0.014627	0.0198585	35.7455	-1.66788	17.8641	-3.51841
PT_Sucuil_382_2010	-15.1086	-68.9224	283	3065	13.9	2.08633	29	11.0569	1.72575	19.0814	0.52069	0.53062	1.60034	1.71092	0.374598	0.534144	0.0467888	0.0590319	0.0182496	0.0222901	10.387	0.251247	8.0052	-0.158103
PT_Sumpul_297_2008	-14.5771	-68.7762	180	1092	10.8	3.7963	41	9.05563	2.73987	24.8112	0.736585	0.717081	2.78778	2.74439	0.640971	0.713125	0.0834751	0.108048	0.0107139	0.0191475	12.0817	-0.0418056	8.92434	0.206577
PT_Sumpul_298_2008	-14.5771	-68.7747	264	1110	13.8	3.62319	50	11.3494	2.60231	29.5347	0.724	0.69299	2.41969	2.42573	0.586456	0.671355	0.0617045	0.0772972	0.0105261	0.0169089	19.5042	2.28439	13.0669	1.27952
PT_Sumpul_299_2008	-14.5767	-68.7794	217	1162	12.1	3.63636	44	9.68723	2.29559	22.2379	0.725	0.62647	2.55003	2.54008	0.607532	0.687501	0.0727514	0.0930118	0.0111128	0.0186433	14.9321	-2.62859	10.5706	-3.27359
PT_Sumpul_300_2008	-14.5668	-68.7825	289	1545	16	3.25	52	13.2552	2.21028	29.2976	0.692308	0.603869	2.32854	2.34767	0.570272	0.659568	0.0588775	0.0737052	0.0108312	0.0169629	15.6505	-1.86406	11.267	-3.2836
PT_Sumpul_301_2008	-14.5668	-68.7824	184	1545	11.2	3.30357	37	9.5343	2.37414	22.6357	0.697297	0.650627	2.53104	2.52754	0.604551	0.686129	0.0758424	0.0971252	0.0118089	0.0196698	10.1861	-1.57945	7.85391	-1.80487
PT_Sumpul_302_2008	-14.5694	-68.7848	299	1534	13.4	3.20896	43	10.9373	2.0149	22.0375	0.688372	0.578226	1.9841	2.04977	0.495645	0.608902	0.0521212	0.0647806	0.0132185	0.018395	23.5002	-0.538288	14.5801	-1.66765
PT_Sumpul_303_2008	-14.5752	-68.7782	204	1218	12.8	3.82812	49	10.8925	2.55232	27.8013	0.738776	0.651683	2.906	2.84366	0.655655	0.724324	0.0752035	0.0987983	0.00888846	0.0169887	12.2617	-2.9488	9.35149	-4.27583
PT_Sumpul_304_2008	-14.5749	-68.7816	218	1240	12.4	3.46774	43	10.0857	2.27051	22.8996	0.711628	0.612496	2.4958	2.49459	0.599001	0.681362	0.0713426	0.0894379	0.0114124	0.0188352	13.6236	-2.50544	9.86877	-3.65621
PT_Sumpul_305_2008	-14.5739	-68.785	230	1277	15.3	2.87582	44	12.9374	2.25378	29.158	0.652273	0.635831	2.4382	2.44415	0.589564	0.67428	0.065772	0.0838198	0.0110431	0.018242	6.65357	-2.2711	5.6786	-2.10772
PT_Sumpul_306_2008	-14.5801	-68.7757	213	1032	10.3	3.78641	39	7.77313	2.33611	18.1589	0.735897	0.642605	2.35944	2.37854	0.575813	0.664784	0.0686511	0.0870252	0.0123018	0.0194881	20.7858	-0.487548	13.0131	-1.13805
PT_Sumpul_307_2008	-14.5781	-68.7718	289	1040	13.6	3.01471	41	10.6527	2.31314	24.6413	0.668293	0.642653	1.96812	2.037	0.491516	0.606554	0.0542148	0.0672289	0.013953	0.0194432	19.3045	4.10758	12.6694	1.85663
PT_Sumpul_308_2008	-14.5786	-68.7687	343	1015	12.8	3.20312	41	7.15572	1.63134	11.6734	0.687805	0.426182	1.75578	1.84881	0.43007	0.566893	0.0455238	0.0567257	0.0147685	0.0190572	31.7932	-3.83374	17.4517	-7.38361
PT_Supayc_279_2008	-14.6783	-69.1073	197	4177	1.5	1.33333	2	1.27283	1.09138	1.38915	0.25	0.220943	1.00008	1.02552	7.5e-05	0.181056	0.00203739	0.0128793	0.00193552	0.031464	163.569	5.11408	129.125	1.26769
PT_Supayc_280_2008	-14.7274	-69.0721	187	4027	1.8	1.11111	2	1.3522	1.05595	1.42786	0.1	0.217238	1.00005	1.02671	5e-05	0.184861	0.00166394	0.013573	0.00158074	0.0322497	66.7443	2.15433	63.2297	1.00396
PT_Tamboq_134_2003	-14.6892	-68.9773	354	3489	7.4	3.10811	23	5.03892	1.99404	10.0478	0.678261	0.642727	1.27155	1.40581	0.213022	0.437696	0.0331936	0.0414814	0.0204986	0.0215993	55.3287	14.1806	22.6962	9.49246
PT_Tamboq_135_2003	-14.6841	-68.9729	266	3491	5.8	1.89655	11	3.92763	1.53742	6.03843	0.472727	0.54069	1.09583	1.22244	0.0868364	0.354875	0.0284782	0.0365627	0.023571	0.0262957	28.1171	8.61479	16.3714	7.06638
PT_Tamboq_136_2003	-14.6869	-68.9796	204	3254	6.6	2.12121	14	4.83467	1.50145	7.25899	0.528571	0.473853	1.30142	1.43161	0.230729	0.450222	0.0442569	0.0546056	0.0259871	0.0276056	18.5234	1.27894	11.4612	0.856022
PT_Tamboq_137_2003	-14.6911	-68.9792	497	3546	8.6	2.09302	18	5.83974	1.41408	8.25786	0.522222	0.478117	1.06721	1.19321	0.0626833	0.333363	0.0188179	0.0240564	0.0164592	0.0186696	54.5128	9.18132	27.9199	7.75343
PT_Tamboq_138_2003	-14.6882	-68.9764	277	3488	7.7	2.20779	17	5.49943	1.82475	10.0351	0.547059	0.598041	1.24119	1.37465	0.193641	0.426095	0.0360698	0.0449698	0.0234021	0.024426	26.7982	10.009	15.1019	7.03944
PT_Tamboq_139_2003	-14.6877	-68.9791	162	3354	5.8	2.75862	16	4.32479	2.38434	10.3118	0.6375	0.69151	1.56521	1.679	0.360169	0.528051	0.0601364	0.0766864	0.0245288	0.0296081	19.845	9.19783	11.3063	5.52075
PT_Tamboq_140_2003	-14.6889	-68.9779	390	3460	8.5	1.76471	15	5.45498	1.63286	8.90719	0.433333	0.580319	1.07917	1.20652	0.07297	0.34267	0.0221755	0.0283664	0.0189239	0.021253	30.9143	15.0296	19.0428	11.1819
PT_Tamboq_141_2003	-14.6856	-68.9963	152	3452	5	2.6	13	3.72784	1.77602	6.62072	0.615385	0.570786	1.44578	1.56886	0.307219	0.497244	0.0580881	0.0732564	0.0277032	0.0316746	19.8702	2.82789	11.1238	2.32177
PT_Tamboq_142_2003	-14.6847	-68.996	271	3408	8.8	2.27273	20	6.32722	2.21951	14.0433	0.56	0.699628	1.34468	1.47474	0.25561	0.463837	0.0419487	0.0523302	0.0231148	0.0245692	22.1233	14.2322	13.1686	9.59699
PT_Tamboq_143_2003	-14.6854	-68.98	446	3231	8.4	2.5	21	5.61954	1.50164	8.43855	0.6	0.495196	1.13468	1.26931	0.118295	0.376747	0.0241152	0.0296667	0.018682	0.019161	56.6168	7.83156	25.7844	6.18179
PT_Tanhua_337_2009	-14.7556	-68.957	276	2282	9.6	3.125	30	7.03352	1.76623	12.4228	0.68	0.52821	1.65788	1.76195	0.396317	0.547351	0.0478592	0.0590022	0.0174042	0.0211566	30.655	0.0724977	16.2997	-0.904733
PT_Tanhua_338_2009	-14.7581	-68.9555	213	2512	7.9	3.03797	24	5.56242	2.10975	11.7353	0.670833	0.641641	1.69275	1.79282	0.408623	0.55501	0.0551259	0.0692655	0.0191777	0.0243232	24.4027	4.57563	13.6727	3.56164
PT_Tanhua_339_2009	-14.7481	-68.9501	303	1846	13.5	3.03704	41	10.2579	1.80853	18.5518	0.670732	0.511725	1.90454	1.98014	0.474562	0.59524	0.0512192	0.0638201	0.0140687	0.0191571	22.1107	-2.68905	13.9437	-4.35952
PT_Tanhua_340_2009	-14.7464	-68.944	254	1912	8.2	2.56098	21	5.7572	1.91106	11.0024	0.609524	0.60044	1.4224	1.54758	0.296293	0.487916	0.0440918	0.0545636	0.0217238	0.0238291	25.8228	6.66168	14.4188	4.72212
PT_Tanhua_341_2009	-14.7441	-68.9416	240	1786	14.3	3.07692	44	11.2831	2.47621	27.9394	0.675	0.670366	2.36242	2.37923	0.57639	0.664759	0.0646869	0.0819564	0.011552	0.0185697	11.0455	1.18326	8.53623	0.301958
PT_Tanhua_342_2009	-14.7501	-68.9475	258	1943	13.1	3.05344	40	10.4358	2.59202	27.0497	0.6725	0.714469	2.09422	2.14811	0.522101	0.627641	0.0603474	0.0743688	0.0136979	0.019397	15.8949	5.96894	10.9797	4.4764
PT_Tanhua_343_2009	-14.753	-68.9433	296	2394	14.2	3.4507	49	10.6873	2.19631	23.4725	0.710204	0.636962	2.19094	2.22951	0.543285	0.640821	0.055241	0.0686324	0.0114995	0.0171987	22.8049	-0.483849	14.5154	-0.224378
PT_Tapuri_406_2010	-15.2001	-68.7599	320	2491	14.3	2.93706	42	10.9142	2.21347	24.1583	0.659524	0.653582	1.86682	1.94636	0.463948	0.588201	0.0499664	0.0613754	0.0143435	0.0189605	21.4192	4.35205	13.6352	3.44823
PT_Tapuri_407_2010	-15.2042	-68.755	481	2408	15	3	45	9.50856	1.69601	16.1266	0.666667	0.475546	1.51912	1.63675	0.341407	0.512505	0.0334502	0.0409733	0.014484	0.0164452	44.2711	1.44626	22.4565	-2.24741
PT_Tapuri_408_2010	-15.2078	-68.7502	210	2248	10.9	3.11927	34	8.97326	2.03293	18.242	0.679412	0.564553	2.15653	2.20227	0.535879	0.636866	0.0646339	0.0814306	0.0138224	0.020795	14.8952	-2.07964	10.384	-3.47741
PT_Tapuri_409_2010	-15.2079	-68.7496	253	2191	9.2	3.26087	30	5.9728	2.07257	12.3791	0.693333	0.624088	1.7485	1.84376	0.42758	0.566472	0.0519891	0.0649774	0.0169141	0.0215056	29.0901	3.52135	15.7119	2.6791
PT_Tapuri_410_2010	-15.2056	-68.7626	275	2726	13.1	2.51908	33	10.7411	1.86232	20.0034	0.60303	0.565944	1.76016	1.85322	0.431355	0.56805	0.0531236	0.0660415	0.0170903	0.0219237	14.286	0.137921	10.0452	-0.09604
PT_Tapuri_411_2011	-15.2041	-68.7629	263	2728	12	2.83333	34	9.36181	1.97264	18.4675	0.647059	0.603826	1.8467	1.92943	0.458043	0.584953	0.0533388	0.0660676	0.0155966	0.020513	18.4975	0.653979	12.1191	0.920025
PT_Tapuri_412_2010	-15.201	-68.7628	325	2654	11.8	2.9661	35	8.47843	2.05092	17.3886	0.662857	0.632243	1.64796	1.75372	0.392741	0.544529	0.0448067	0.0552473	0.0164565	0.0200516	29.4184	5.37942	16.4139	4.37443
PT_Tapuri_413_2010	-15.2054	-68.752	268	2230	15.2	3.28947	50	11.4172	2.59436	29.6203	0.696	0.695114	2.39457	2.40394	0.582093	0.668475	0.0636656	0.0793283	0.0110986	0.0176688	14.0564	2.40046	10.2632	1.50768
PT_Telara_133_2003	-14.4872	-68.5428	298	956	13.3	3.60902	48	9.81497	2.30226	22.5966	0.722917	0.648831	2.15093	2.19532	0.534798	0.635312	0.0534264	0.0678334	0.0115222	0.0170842	27.2917	1.57655	16.3267	0.791355
PT_Tequej_24_2001	-13.9249	-68.2004	328	454	22.3	4.43946	99	18.7882	2.72889	51.2709	0.774747	0.661977	3.49751	3.32607	0.713979	0.770571	0.0664926	0.0864584	0.00542455	0.011268	14.1663	-6.9072	11.2024	-9.63742
PT_Tequej_25_2001	-13.9164	-68.2091	308	441	19.1	4.50262	86	15.3008	2.52698	38.6649	0.777907	0.633007	3.27763	3.14224	0.694777	0.753959	0.0663795	0.085191	0.00616685	0.0121382	18.4543	-7.22216	13.4802	-9.96456
PT_Tequej_26_2001	-13.9366	-68.2002	343	483	22.3	4.79821	107	18.0241	3.07674	55.4555	0.791589	0.708438	3.5948	3.40646	0.721722	0.777075	0.0678201	0.0870606	0.00523376	0.0109115	17.744	-3.78726	13.3493	-6.29031
PT_Tequej_27_2001	-13.9277	-68.2052	412	541	27.5	4.8	132	20.5105	3.09411	63.4617	0.791667	0.722693	3.67569	3.4711	0.727867	0.782216	0.061104	0.0781393	0.00451517	0.0095823	18.4	-4.82453	14.1301	-6.2118
PT_Tequej_28_2001	-13.9206	-68.2093	274	459	17.2	4.53488	78	13.8418	2.66275	36.8573	0.779487	0.650349	3.33382	3.19348	0.699906	0.758901	0.0714598	0.0918731	0.00642609	0.0129382	16.8076	-5.7768	12.3841	-8.38999
PT_Tequej_29_2001	-13.9293	-68.2016	391	438	24.2	4.42149	107	18.8355	2.61605	49.2746	0.773832	0.637485	3.22911	3.09959	0.690213	0.749921	0.0593919	0.0758024	0.00568457	0.0111013	20.0764	-6.37895	14.7098	-10.1283
PT_Terraz_171_2005	-14.5537	-68.6882	427	1041	10.4	2.5	26	4.87077	1.33937	6.52375	0.6	0.361256	1.2383	1.37442	0.192006	0.424535	0.0289072	0.0354159	0.0188046	0.0192801	43.6464	-0.989657	21.6965	-3.28208
PT_Terraz_66_2002	-14.6283	-67.795	265	324	18.4	5.05435	93	15.4403	3.73707	57.7013	0.802151	0.797188	3.96804	3.72426	0.747888	0.80159	0.07841	0.101881	0.00496378	0.0111819	13.8542	0.12577	10.9317	-0.393677
PT_Tigre_48_2002	-14.9917	-67.8319	157	315	11.9	5.04202	60	10.5314	4.10673	43.2495	0.801667	0.816621	4.26832	3.99568	0.765581	0.820136	0.102636	0.140847	0.00561093	0.0134795	7.53829	0.788462	6.43135	-0.260743
PT_Tintay_250_2006	-14.7835	-68.5869	400	1455	22.1	3.8009	84	15.6478	2.6955	42.1787	0.736905	0.713844	2.61673	2.58755	0.617688	0.692777	0.0528634	0.0675591	0.00772681	0.0134139	22.4006	1.59795	15.429	1.57056
PT_Tintay_251_2006	-14.7863	-68.583	320	1430	19.8	4.59596	91	16.0848	2.96574	47.7033	0.782418	0.714882	3.32985	3.18803	0.69957	0.758406	0.0657247	0.0858949	0.00590987	0.0120038	19.2638	-2.58791	14.0185	-3.62585
PT_Tintay_252_2006	-14.7767	-68.5864	417	1523	22.3	3.18386	71	18.1976	2.23044	40.5887	0.685915	0.617252	2.23499	2.26277	0.55237	0.645705	0.047379	0.0598039	0.00948096	0.0145508	20.0272	-0.540603	14.0857	-1.95539
PT_Tintay_254_2006	-14.7899	-68.5842	399	1457	23.4	3.76068	88	19.0778	2.37597	45.3282	0.734091	0.632016	2.71813	2.67299	0.631954	0.703688	0.0543057	0.0687599	0.00733047	0.0129105	19.1978	-4.31966	13.9332	-5.55143
PT_Tintay_258_2006	-14.7726	-68.589	433	1508	27.3	3.40659	93	21.6961	2.2187	48.1372	0.706452	0.601203	2.66296	2.62702	0.624337	0.697891	0.0516748	0.0657111	0.0072648	0.0126554	14.3907	-6.21383	11.3031	-7.64005
PT_Tintay_259_2006	-14.7792	-68.5838	385	1462	22.8	3.24561	74	17.8888	2.27622	40.7188	0.691892	0.622815	2.44553	2.44274	0.590905	0.673117	0.0523712	0.0657702	0.00872681	0.0141403	15.2771	-2.53193	11.5721	-3.55737
PT_Toilca_277_2008	-14.6869	-69.0881	129	3998	2	1	2	1.77672	1.08313	1.92442	0	0.28825	1.00142	1.04134	0.00135	0.223068	0.00872957	0.021465	0.00825903	0.0384623	-0.163121	1.94674	-0.163457	1.69471
PT_Tolal_89_2002	-14.4511	-68.1939	333	1602	15.2	3.09211	47	10.3478	1.83416	18.9795	0.676596	0.513026	1.95919	2.0282	0.489263	0.604675	0.0492687	0.0619143	0.0128317	0.018036	22.9946	-3.13391	14.5993	-5.08143
PT_Tolar1_153_2003	-14.6519	-68.5769	304	1948	11.6	3.53448	41	7.17485	1.65424	11.8689	0.717073	0.444073	1.89892	1.97509	0.472998	0.59421	0.0515296	0.0641544	0.0142521	0.0194276	31.7403	-5.00116	17.1255	-7.72802
PT_Tolar2_154_2003	-14.6546	-68.5769	332	1881	12.9	3.25581	42	8.43784	1.82624	15.4095	0.692857	0.523158	1.82395	1.9094	0.451389	0.580562	0.0460679	0.0574267	0.0138251	0.0182524	31.0817	-1.44821	17.4659	-3.14498
PT_Tomamo_265_2007	-14.5781	-68.8764	462	1740	26.4	3.78788	100	20.9853	2.72023	57.0848	0.736	0.705399	2.67937	2.63877	0.626649	0.699244	0.0500176	0.0624879	0.00695062	0.0120759	22.1623	1.30366	15.7326	0.509652
PT_Tumupa_12_2001	-14.1714	-67.908	214	1019	15.7	4.52229	71	13.6049	3.48961	47.4757	0.778873	0.776757	3.78599	3.58126	0.735736	0.791561	0.0848947	0.112128	0.00590198	0.0128348	8.67316	-0.817319	7.30895	-1.15343
PT_Tumupa_13_2001	-14.1764	-67.9111	258	932	16.6	4.75904	79	13.2548	3.22475	42.7435	0.789873	0.752701	3.53748	3.36371	0.717179	0.773901	0.0771517	0.100073	0.00614435	0.0128015	15.8332	-1.38859	11.8311	-1.65603
PT_Tumupa_14_2001	-14.1769	-67.9212	258	706	19	4.42105	84	16.9142	3.17663	53.7301	0.77381	0.737066	3.72318	3.5191	0.731301	0.786428	0.0762789	0.10062	0.00547678	0.0119815	9.1489	-3.40362	7.76167	-4.11986
PT_Tumupa_15_2001	-14.1756	-67.9187	247	737	18.7	5.29412	99	15.9395	3.77706	60.2043	0.811111	0.781538	4.44629	4.13249	0.77501	0.828126	0.0859951	0.113129	0.00433972	0.0101909	9.85901	-3.14183	8.31886	-4.57149
PT_Tumupa_16_2001	-14.1737	-67.9156	250	810	15.9	4.84277	77	12.5276	2.81608	35.2786	0.793506	0.673609	3.55559	3.38237	0.718617	0.775541	0.0783117	0.100885	0.00618134	0.0129263	16.4366	-5.61321	12.1154	-7.8856
PT_Tumupa_17_2001	-14.1834	-67.9229	458	788	27.3	4.28571	117	20.8795	3.16292	66.0403	0.766667	0.74504	3.05155	2.94921	0.6722	0.734646	0.0527675	0.066408	0.00566011	0.0108295	23.3887	3.21814	16.6899	0.959787
PT_Tumupa_18_2001	-14.1736	-67.9196	333	831	16.2	4.38272	71	10.5307	2.06772	21.7745	0.771831	0.5219	2.6462	2.61512	0.621922	0.69662	0.0574351	0.0732205	0.00819856	0.0142675	30.2344	-7.47611	18.2848	-12.246
PT_Tumupa_19_2001	-14.1599	-67.9222	354	1012	22.6	4.55752	103	18.2455	3.26101	59.4987	0.780583	0.756579	3.39555	3.24161	0.705393	0.763252	0.0637714	0.0827609	0.00552547	0.0113472	18.2209	0.23445	13.6078	-0.588025
PT_Tumupa_20_2001	-14.1689	-67.9214	255	970	13.9	5.17986	72	9.87382	2.94725	29.1007	0.806944	0.70783	3.31223	3.17652	0.69794	0.757334	0.0735384	0.0959342	0.00669415	0.0136688	25.3966	-2.38986	16.2835	-3.62167
PT_Tumupa_21_2001	-14.1706	-67.9123	231	994	16.9	4.14201	70	14.3721	2.90546	41.7576	0.758571	0.711557	3.51029	3.34645	0.714977	0.772687	0.079711	0.104316	0.00645391	0.0133975	7.9251	-4.22747	6.75471	-4.56281
PT_Tumupa_22_2001	-14.1723	-67.9133	254	842	17	4.47059	76	13.6884	2.6192	35.8525	0.776316	0.651655	3.47405	3.31154	0.712013	0.769415	0.0763719	0.0982874	0.00630613	0.012808	13.0485	-7.04407	10.1968	-9.19427
PT_Tumupa_23_2001	-14.1704	-67.9109	205	1043	12.4	4.51613	56	8.86817	2.72936	24.2044	0.778571	0.691885	3.22094	3.10583	0.689344	0.750962	0.0793163	0.104184	0.0076266	0.0150459	16.3295	-3.61357	11.6995	-3.92649
PT_Tunkul_266_2007	-14.5778	-68.8897	524	2239	19.8	2.62626	52	13.4329	1.57755	21.1912	0.619231	0.447299	1.5707	1.68304	0.363057	0.525226	0.0332038	0.040959	0.0134343	0.0157973	31.7905	-2.5753	19.0687	-4.93295
PT_Turnia_118_2003	-14.5486	-68.3276	323	1886	17.7	2.76836	49	14.3614	2.18774	31.419	0.638776	0.640607	2.05827	2.11458	0.513852	0.620948	0.051375	0.0648475	0.0121174	0.0177604	13.8218	1.12823	10.3095	1.10693
PT_Turupa_291_2008	-14.5487	-69.1317	192	4138	1.5	1.33333	2	1.14024	1.03205	1.17678	0.25	0.227878	1.00008	1.02578	7.5e-05	0.18297	0.00203739	0.0128348	0.00193552	0.0316167	163.569	0.48859	129.125	1.42038
PT_Turupa_292_2008	-14.5492	-69.1307	205	4106	1.8	1.11111	2	1.26028	1.02703	1.29435	0.1	0.296474	1	1.02392	0	0.17666	0	0.0117005	0	0.0296583	NA	0.265737	NA	4.0398
PT_Turupa_293_2008	-14.5491	-69.1281	181	4085	1.6	1.25	2	1.20683	1.05805	1.27688	0.2	0.329809	1.00005	1.02741	5e-05	0.187348	0.00166394	0.0134573	0.00158074	0.0320782	150.214	2.27651	126.491	4.44108
PT_Ultima_232_2005	-14.2531	-68.5256	323	901	16.1	3.1677	51	11.8694	2.06875	24.5549	0.684314	0.60062	2.11685	2.16358	0.527307	0.629246	0.0528852	0.0663084	0.0117628	0.0173146	19.8704	-1.43015	13.3478	-1.65324
PT_Venado_222_2005	-14.2461	-68.5298	240	806	10.8	3.88889	42	6.45253	1.83891	11.8656	0.742857	0.48381	2.28129	2.30991	0.561308	0.654421	0.0639412	0.0805468	0.0122391	0.01894	25.1419	-5.84752	14.8335	-9.00796
PT_Victop_372_2010	-15.4684	-68.3561	470	1490	26.3	3.23194	85	21.7474	2.23449	48.5943	0.690588	0.615588	2.33894	2.35206	0.572285	0.659689	0.0468125	0.0585596	0.00854397	0.0134007	19.076	-2.00766	13.8464	-3.29095
PT_Victop_373_2010	-15.4678	-68.3553	364	1482	21.4	4.01869	86	16.7892	3.06098	51.3912	0.751163	0.757091	2.86911	2.8019	0.651319	0.718916	0.057679	0.0738793	0.00698657	0.0129062	19.9307	3.50672	14.2908	2.95782
PT_Victop_374_2010	-15.4616	-68.3497	442	1537	26.4	3.90152	103	21.5236	2.74191	59.0157	0.743689	0.69544	2.83701	2.77193	0.647399	0.715313	0.0517535	0.0668101	0.00642267	0.0118162	20.5688	-0.449315	14.9923	-1.68185
PT_Victop_375_2010	-15.457	-68.3555	403	1163	18.8	4.04255	76	12.2473	2.05735	25.1971	0.752632	0.560425	2.41129	2.41588	0.585104	0.669323	0.0503698	0.063392	0.00865191	0.014064	32.3857	-5.65564	19.3631	-7.74306
PT_Victop_376_2010	-15.46	-68.3564	336	1246	18.5	4.48649	83	14.033	2.59923	36.4751	0.777108	0.650603	2.97437	2.89012	0.663654	0.728924	0.0609173	0.0754018	0.00686941	0.0123864	24.8224	-3.85782	16.5159	-6.32317
PT_Victop_377_2010	-15.4624	-68.3543	340	1353	24	4.625	111	20.6959	3.38278	70.0098	0.783784	0.75056	3.73319	3.52175	0.732041	0.786254	0.069265	0.0881568	0.00495937	0.0104691	12.8754	-1.57641	10.4334	-3.40953
PT_Victop_378_2010	-15.4603	-68.353	431	1423	25.8	3.60465	93	21.692	2.51821	54.625	0.722581	0.657693	2.67115	2.63229	0.625497	0.698409	0.0504512	0.0640922	0.00705573	0.0124635	18.503	-1.77986	13.7596	-3.2668
PT_Victop_379_2010	-15.4664	-68.3563	383	1362	25.1	3.6255	91	21.7352	2.65799	57.7719	0.724176	0.67477	2.88314	2.81242	0.653022	0.720127	0.0568025	0.0718692	0.00680988	0.0123532	13.0691	-2.14876	10.4486	-3.67166
PT_Victop_380_2010	-15.4646	-68.3554	411	1283	24.5	4.36735	107	19.0372	2.572	48.9637	0.771028	0.623516	3.10002	2.99161	0.677314	0.739123	0.0564802	0.073287	0.00586171	0.0113283	22.4385	-5.72566	15.9874	-10.2052
PT_Virgen_151_2003	-14.6101	-68.6855	94	1084	5.1	2.7451	14	3.79033	2.3043	8.73406	0.635714	0.650287	2.03405	2.11736	0.507254	0.625401	0.0972115	0.128204	0.0234005	0.0341553	7.31449	1.45813	5.48966	0.728618
PT_Waturu_405_2010	-14.8872	-68.8533	111	3192	6.2	3.22581	20	5.07365	1.98982	10.0957	0.69	0.583205	2.33375	2.37319	0.570785	0.666372	0.0963326	0.125793	0.0174853	0.0278991	9.26017	-3.04763	6.818	-2.981
PT_Wayrap_162_2004	-15.09	-68.4917	447	1454	27.6	3.80435	105	22.7908	2.73435	62.3181	0.737143	0.699843	2.85387	2.78673	0.649483	0.717074	0.0520606	0.0672973	0.0063822	0.0117655	18.257	-0.778262	13.7351	-1.46453
PT_Wayrap_163_2004	-15.0868	-68.4923	450	1456	29.8	4.32886	129	25.2871	3.31703	83.878	0.768992	0.763892	3.3527	3.2012	0.701651	0.759067	0.0556171	0.0718819	0.00494276	0.0100267	17.5514	1.6113	13.6242	0.481175
PT_Wayrap_164_2004	-15.0863	-68.4886	530	1395	32.2	3.54037	114	25.453	2.7504	70.006	0.717544	0.700155	2.66602	2.62694	0.624791	0.697657	0.047275	0.0597396	0.0066443	0.0115703	18.495	2.06659	13.9597	0.215827
PT_Wayrap_165_2004	-15.0857	-68.4899	409	1403	27.4	4.23358	116	22.8368	3.18949	72.8377	0.763793	0.740361	3.32188	3.17602	0.698865	0.756966	0.0608424	0.0769097	0.00550469	0.0108295	14.9846	0.175109	11.7951	-1.53328
PT_Wayrap_166_2004	-15.0847	-68.4894	396	1340	25	4.52	113	20.7208	3.51071	72.7448	0.778761	0.785832	3.34053	3.19304	0.700553	0.758692	0.0589119	0.0755979	0.00526739	0.0106623	20.021	4.20219	14.8476	2.54542
PT_Yariap_1_2001	-14.2166	-67.9546	242	553	17.1	4.73684	81	14.2861	3.52202	50.3159	0.788889	0.782978	3.81512	3.5982	0.737766	0.792524	0.0813745	0.105232	0.00559153	0.012111	11.3269	-0.723969	9.14292	-0.788149
PT_Yariap_10_2001	-14.2172	-67.9459	250	481	15.6	3.46154	54	13.2593	2.38971	31.6858	0.711111	0.646814	2.67226	2.6401	0.625551	0.699922	0.0669474	0.0856954	0.00934905	0.0161174	11.7895	-2.92189	9.15175	-3.29507
PT_Yariap_11_2001	-14.2249	-67.9502	221	535	12.6	4.68254	59	9.09996	2.61895	23.8324	0.786441	0.656772	3.16348	3.05762	0.683696	0.746623	0.0792404	0.1032	0.00787844	0.0153807	19.1702	-4.25068	13.0413	-5.84177
PT_Yariap_2_2001	-14.2133	-67.9596	260	550	17.8	5.61798	100	13.6448	3.13064	42.717	0.822	0.680172	4.29017	3.99718	0.766822	0.819719	0.083195	0.10873	0.00450775	0.0104593	15.9602	-7.96968	12.2408	-13.3419
PT_Yariap_3_2001	-14.1953	-67.972	269	554	15.9	3.96226	63	12.5199	2.51945	31.5433	0.747619	0.650181	2.84691	2.78558	0.648539	0.71708	0.0685636	0.0850895	0.0084342	0.0148991	16.2675	-3.12766	11.7474	-4.49015
PT_Yariap_4_2001	-14.2093	-67.9607	242	539	19	4.78947	91	17.0624	3.63435	62.0106	0.791209	0.769937	4.20939	3.93205	0.762345	0.815685	0.0826731	0.10881	0.00465193	0.0107483	7.01661	-2.736	6.2048	-4.25633
PT_Yariap_5_2001	-14.2256	-67.9437	205	475	15.3	5.22876	80	12.9135	3.83085	49.4699	0.80875	0.800444	4.34666	4.05535	0.769834	0.823732	0.0927197	0.122117	0.0048977	0.011525	9.51363	-1.83839	7.94582	-2.02067
PT_Yariap_6_2001	-14.2246	-67.9413	182	488	12	4.33333	52	9.90539	2.58783	25.6335	0.769231	0.656569	3.34506	3.21491	0.700837	0.761573	0.0898783	0.117554	0.00801867	0.0162019	10.9957	-5.33443	8.52937	-6.48097
PT_Yariap_7_2001	-14.2337	-67.9425	291	496	19.4	4.58763	89	15.3717	2.92184	44.9136	0.782022	0.70699	3.53942	3.36549	0.717354	0.774076	0.0710431	0.0911162	0.00565613	0.0117046	14.7545	-4.86903	11.4333	-5.73164
PT_Yariap_8_2001	-14.2627	-67.9412	273	646	18.2	4.78022	87	14.6782	2.97873	43.7225	0.790805	0.70046	3.66239	3.46983	0.726842	0.782729	0.0742687	0.0950311	0.00552882	0.0116851	15.0512	-5.16777	11.5689	-7.04051
PT_Yariap_9_2001	-14.2112	-67.9428	157	480	12.7	5.66929	72	11.5971	4.27019	49.5221	0.823611	0.803032	4.99647	4.62402	0.799765	0.855199	0.108367	0.149708	0.00431009	0.0111232	6.20872	-2.36343	5.53256	-4.68994
PT_Yuchuy_323_2009	-14.9159	-68.7947	138	3658	3.5	2	7	2.28634	1.35179	3.09065	0.5	0.367976	1.16171	1.28749	0.137829	0.395906	0.0465671	0.057794	0.0342111	0.0354471	18.0019	1.11261	10.5864	-0.787931
PT_Yuyo_155_2003	-15.0367	-68.4572	280	963	15.3	2.7451	42	12.9932	2.00501	26.0516	0.635714	0.5803	2.04318	2.1009	0.510225	0.61847	0.0540806	0.0679116	0.0129563	0.0187249	12.9791	-1.41205	9.68557	-2.03846
PT_Zanjon_261_2007	-14.6125	-68.9436	248	2082	14.2	3.94366	56	10.8719	2.54931	27.7158	0.746429	0.677999	2.76827	2.72188	0.638534	0.710093	0.0697913	0.0887808	0.00910885	0.0163422	16.8415	-1.9438	11.845	-1.96384

## Sheet: RandomLocalAbund_FixedSAD
Plot Name	LatitudeDecDeg	LongitudeDecDeg	Total Abundance	Elevation	Alpha Diversity - q0	Beta Diversity - q0	Gamma Diversity - q0	Alpha Diversity - q1	Beta Diversity - q1	Gamma Diversity - q1	Proportional Species Turnover	Mean Bray-Curtis Distance	Mean Null Beta Diversity - q0	Mean Null Beta Diversity - q1	Mean Null Proportional Species Turnover	Mean Null Mean Bray-Curtis Distance	sd Null Beta Diversity - q0	sd Null Beta Diversity - q1	sd Null Proportional Species Turnover	sd Null Mean Bray-Curtis Distance	Beta-deviations - q0	Beta-deviations - q1	Beta-deviations - Proportional Species Turnover	Beta-deviations - Mean Bray-Curtis Distance
PT_Aguapo_50_2002	-14.557	-67.6682	345	375	21.4	4.48598	96	16.7156	2.63177	43.9917	0.777083	0.634808	4.25372	2.49929	0.764833	0.611723	0.0781481	0.0581133	0.00430924	0.0165826	2.97201	2.27977	2.84285	1.39213
PT_Aguapo_51_2002	-14.5538	-67.6729	277	321	16.1	5.52795	89	11.9869	3.15579	37.8282	0.819101	0.702359	4.82927	2.6868	0.792851	0.627989	0.0941111	0.0670441	0.00402657	0.0180835	7.42395	6.99523	6.5192	4.11257
PT_Aguapo_52_2002	-14.5562	-67.6761	292	316	19.7	4.77157	94	15.4461	3.00992	46.4916	0.790426	0.702284	4.56684	2.8137	0.780949	0.658293	0.0881117	0.0695492	0.00421475	0.016688	2.32358	2.82132	2.24844	2.63607
PT_Aguapo_53_2002	-14.5644	-67.6734	225	263	15.7	4.71338	74	13.3603	3.04963	40.744	0.787838	0.705858	4.52716	2.83538	0.779011	0.669062	0.0965172	0.0857569	0.00469952	0.0191371	1.92937	2.49833	1.87828	1.92272
PT_Aguapo_54_2002	-14.5611	-67.6777	259	254	18.1	5.08287	92	15.6646	3.27023	51.227	0.803261	0.725922	4.7566	2.99642	0.789685	0.68595	0.0932155	0.0860664	0.00410663	0.0178633	3.50022	3.18146	3.30576	2.23765
PT_Aguapo_55_2002	-14.5593	-67.6732	264	286	16.5	4.66667	77	12.5159	2.66637	33.372	0.785714	0.667733	4.57567	2.49619	0.781368	0.604154	0.090317	0.0636116	0.00430082	0.0191178	1.00747	2.67531	1.01053	3.32564
PT_Aguapo_56_2002	-14.5588	-67.6782	236	267	15	4.53333	68	12.0521	2.7354	32.9672	0.779412	0.661172	4.38006	2.54696	0.771593	0.62006	0.0917946	0.0700576	0.00477132	0.0197587	1.66976	2.68973	1.63877	2.08069
PT_Ajusuc_168_2004	-15.0381	-68.4588	263	932	18.9	4.49735	85	16.0121	3.05666	48.9434	0.777647	0.711605	4.35017	2.81855	0.770024	0.673624	0.0910834	0.0801668	0.0048008	0.0174832	1.61593	2.9701	1.58797	2.17244
PT_Alfren_64_2002	-14.6483	-67.8006	145	301	9.3	5.26882	49	7.45958	3.99878	29.8293	0.810204	0.807505	4.53667	2.9206	0.779423	0.683766	0.118659	0.118827	0.0057552	0.0242611	6.17023	9.07358	5.34831	5.10031
PT_Alilia_41_2002	-14.9767	-67.8147	251	313	17.4	4.1954	73	15.2416	3.33077	50.7663	0.761644	0.7646	3.73565	2.83056	0.732177	0.69448	0.0831133	0.0867044	0.0059371	0.0170789	5.53168	5.76914	4.96322	4.10566
PT_Almedr_101_2002	-14.3575	-67.9831	234	466	19.1	5.18325	99	17.2581	4.23015	73.0041	0.807071	0.813993	4.86968	3.88254	0.794565	0.792698	0.09808	0.111002	0.00413182	0.0137349	3.19702	3.13151	3.02677	1.55041
PT_Alsudd_248_2006	-14.1573	-68.7231	213	1196	12.9	3.25581	42	10.2272	2.3198	23.7252	0.692857	0.64165	3.08442	2.09145	0.675551	0.574384	0.0839126	0.0706101	0.00878801	0.0229702	2.04252	3.23398	1.96927	2.92842
PT_Alsura_229_2005	-14.2308	-68.5349	379	894	10.8	2.96296	32	6.06071	1.6298	9.87772	0.6625	0.474516	2.61832	1.37185	0.617852	0.338951	0.0634777	0.025384	0.00922706	0.0205722	5.42943	10.1618	4.83886	6.58975
PT_Altosc_216_2005	-14.2308	-68.6208	256	783	15.1	3.70861	56	12.1107	2.56225	31.0305	0.730357	0.676952	3.41296	2.16529	0.706834	0.580573	0.0812552	0.0656716	0.00696673	0.0207493	3.63847	6.04457	3.37651	4.64492
PT_Amedia_112_2002	-14.5609	-68.3346	405	1755	15.2	3.09211	47	11.0706	2.37753	26.3208	0.676596	0.697806	2.3096	1.58837	0.566839	0.45939	0.047961	0.0387116	0.00896918	0.0192124	16.3154	20.3857	12.2371	12.4095
PT_Anta_40_2002	-14.9878	-67.7889	232	308	15.2	4.27632	65	12.8512	3.24103	41.6511	0.766154	0.759332	3.74568	2.6798	0.732884	0.669638	0.0864048	0.0863861	0.00614407	0.0191716	6.14133	6.4968	5.41497	4.6785
PT_Apache_364_2009	-14.8942	-68.7879	371	3402	8.2	2.19512	18	6.25798	1.38078	8.64089	0.544444	0.418825	1.90705	1.20177	0.475381	0.291279	0.0417033	0.0206784	0.0114186	0.0215429	6.90765	8.65672	6.04839	5.92054
PT_Apache_365_2009	-14.884	-68.7976	155	3472	5.3	2.45283	13	4.50708	1.50338	6.77584	0.592308	0.473946	2.06829	1.35745	0.515946	0.389908	0.0708572	0.0530468	0.0164568	0.0336645	5.42696	2.75092	4.64012	2.49635
PT_Apache_366_2009	-14.8934	-68.784	92	3241	4.1	2.92683	12	3.35358	1.74961	5.86744	0.658333	0.574757	2.76036	1.56713	0.637062	0.450577	0.118948	0.085632	0.0154986	0.0429951	1.39949	2.13098	1.37244	2.88823
PT_Arriba_184_2005	-14.5473	-68.6863	405	1182	14.9	3.08725	46	9.72391	1.66925	16.2316	0.676087	0.46477	2.79538	1.52295	0.642078	0.399471	0.064302	0.030219	0.00822918	0.0188417	4.53896	4.84138	4.1327	3.46566
PT_Arriba_224_2005	-14.2409	-68.5383	574	730	14.8	3.51351	52	5.92829	1.6291	9.65779	0.715385	0.459228	2.98012	1.40046	0.664268	0.312261	0.0680648	0.0186436	0.00764781	0.016357	7.83659	12.2639	6.68379	8.98498
PT_Arriba_239_2006	-14.1561	-68.7339	202	1354	12.8	4.0625	52	9.98922	3.18956	31.8613	0.753846	0.760586	3.61257	2.48291	0.723005	0.638932	0.0933795	0.0873166	0.00713743	0.0218397	4.81825	8.09304	4.32107	5.57031
PT_Arriba_240_2006	-14.1606	-68.7374	197	1498	12.8	3.98438	51	11.1107	3.00674	33.4069	0.74902	0.720557	3.55383	2.55279	0.718443	0.652786	0.0878104	0.0882915	0.0069142	0.0209635	4.90307	5.14142	4.42227	3.2328
PT_Arriba_241_2006	-14.1609	-68.7409	366	1636	16.3	3.55828	58	10.1224	2.00546	20.3	0.718966	0.540759	3.33809	1.77199	0.700282	0.461948	0.0738431	0.0369043	0.00660102	0.0193186	2.98185	6.32622	2.83042	4.07953
PT_Arriba_242_2006	-14.1643	-68.7408	315	1623	17	2.94118	50	13.6246	1.9559	26.6483	0.66	0.561663	2.74239	1.84121	0.635153	0.521634	0.0645006	0.0510121	0.00856465	0.019988	3.08197	2.24836	2.90111	2.00262
PT_Arriba_243_2006	-14.1607	-68.7358	294	1456	19.2	3.75	72	15.9155	2.70484	43.0488	0.733333	0.70474	3.56471	2.35975	0.719347	0.617351	0.0753449	0.0656986	0.00592018	0.0177502	2.45923	5.2526	2.36245	4.92328
PT_Arriba_249_2006	-14.1643	-68.7351	329	1514	12.3	4.22764	52	6.19217	1.99186	12.3339	0.763462	0.576933	3.9067	1.71704	0.743878	0.410966	0.0952149	0.0319819	0.00621515	0.0205777	3.37076	8.59283	3.15095	8.06535
PT_Arriba_433_2010	-14.7759	-68.6369	446	1608	25.5	3.64706	93	19.2187	2.40951	46.3078	0.725806	0.62563	3.32812	2.14469	0.699426	0.569956	0.0620063	0.0468622	0.00558367	0.0156042	5.14371	5.65114	4.72461	3.56787
PT_Arroyo_175_2005	-14.533	-68.6936	215	945	9.6	2.91667	28	7.4203	1.89779	14.0821	0.657143	0.514018	2.51905	1.69616	0.602661	0.480194	0.0764388	0.0520936	0.0120112	0.0248968	5.20179	3.87038	4.53596	1.35857
PT_Arroyo_186_2005	-14.5394	-68.6896	398	1004	13.6	3.23529	44	7.29095	1.85614	13.533	0.690909	0.546345	2.77139	1.53139	0.638951	0.390449	0.0683224	0.030117	0.00888109	0.0196755	6.78997	10.7827	5.8504	7.92339
PT_Arroyo_225_2005	-14.2577	-68.5321	329	702	10.2	3.62745	37	6.05409	1.80972	10.9562	0.724324	0.516594	3.07266	1.48344	0.674345	0.374931	0.0773486	0.0299985	0.00814966	0.021475	7.17256	10.8763	6.13274	6.59663
PT_Arroyo_256_2006	-14.7981	-68.6002	273	1461	18	4.66667	84	14.6547	2.98078	43.6823	0.785714	0.713868	4.39659	2.70552	0.772464	0.649327	0.0858425	0.0708688	0.00443363	0.0174335	3.14624	3.88408	2.98852	3.70212
PT_Arroyo_384_2010	-15.1278	-68.8902	209	2663	6.3	2.38095	15	4.09612	1.36068	5.57353	0.58	0.401491	2.31839	1.33572	0.56811	0.334888	0.0836727	0.0311435	0.0154219	0.0286028	0.747741	0.80165	0.77098	2.32854
PT_Arroyo_57_2002	-14.6475	-67.7944	245	301	16.6	4.39759	73	13.8947	3.29115	45.7294	0.772603	0.764744	3.95695	2.76512	0.747151	0.677431	0.0894418	0.0885894	0.00569298	0.0186555	4.92659	5.93789	4.47066	4.68025
PT_Arroyo_85_2002	-14.5	-68.2328	273	1860	14.5	3.86207	56	11.2371	2.49226	28.0059	0.741071	0.650719	3.33689	2.09069	0.700154	0.562844	0.0787063	0.0588919	0.00704359	0.0202029	6.67267	6.81878	5.80923	4.34964
PT_Atawar_110_2002	-14.3478	-67.9806	149	363	11.4	4.29825	49	9.94941	3.40377	33.8655	0.767347	0.771439	4.07704	3.17311	0.754535	0.732396	0.113707	0.13057	0.00680644	0.0212116	1.94536	1.76661	1.88237	1.84062
PT_Bajopp_179_2005	-14.5459	-68.6945	232	924	11.3	3.27434	37	8.47886	2.18163	18.4977	0.694595	0.618526	2.88197	1.83613	0.652746	0.510478	0.0804058	0.0566876	0.00964797	0.0236528	4.87986	6.09484	4.33756	4.56808
PT_Bejucal_45_2002	-14.9889	-67.7889	218	323	15.1	4.76821	72	12.3175	3.77875	46.5448	0.790278	0.803765	4.31077	2.9777	0.767907	0.696924	0.0963466	0.0935535	0.00518495	0.0182119	4.74791	8.56248	4.31457	5.86658
PT_Bibosi_42_2002	-14.9881	-67.7817	208	331	14.2	3.80282	54	12.3487	2.77635	34.2845	0.737037	0.678253	3.58415	2.5078	0.720816	0.646552	0.0907667	0.0871503	0.00704773	0.0206993	2.40908	3.08148	2.30164	1.5315
PT_Bosque_113_2002	-14.5911	-68.3761	342	1755	12.9	3.48837	45	9.44997	2.31276	21.8555	0.713333	0.664317	2.84768	1.61954	0.648677	0.446586	0.0608728	0.0373704	0.00748762	0.0200138	10.5252	18.5501	8.63514	10.8791
PT_Bosque_114_2002	-14.5679	-68.3372	292	1684	15.4	4.15584	64	11.8761	2.56157	30.4214	0.759375	0.652695	3.61342	2.15641	0.723131	0.565261	0.0760866	0.0541703	0.00582092	0.0190136	7.12907	7.47941	6.22646	4.59849
PT_Bosque_116_2002	-14.5274	-68.2581	236	2187	13.3	4.21053	56	10.849	3.53222	38.321	0.7625	0.800737	3.24155	2.44881	0.691318	0.645671	0.0801517	0.0813681	0.00761834	0.0196774	12.0892	13.315	9.34353	7.88039
PT_Bosque_117_2002	-14.6296	-68.3663	242	1643	16.5	4	66	14.35	3.10344	44.5345	0.75	0.751503	3.60094	2.66299	0.722154	0.672677	0.0812459	0.082719	0.00626104	0.0180392	4.91173	5.3247	4.44754	4.36973
PT_Bosque_146_2003	-14.5806	-68.6908	374	949	11.5	2.86957	33	7.25523	1.56912	11.3843	0.651515	0.457342	2.59725	1.37702	0.614771	0.349778	0.060265	0.0263163	0.00890108	0.020623	4.51861	7.29961	4.12803	5.21575
PT_Bromel_122_2003	-14.4681	-68.5373	305	965	15.2	3.09211	47	11.4675	2.16324	24.8069	0.676596	0.616679	2.77971	1.83087	0.64005	0.511087	0.0657695	0.0464825	0.00847046	0.0193023	4.74986	7.15041	4.3145	5.47045
PT_Buenah_207_2005	-14.2061	-68.6619	397	966	17.5	3.14286	55	12.8977	2.01527	25.9925	0.681818	0.571651	2.76131	1.7033	0.637695	0.472033	0.0576689	0.0375262	0.00755182	0.0183357	6.61617	8.31334	5.84266	5.43302
PT_Buenah_208_2005	-14.2125	-68.6628	291	1194	17.9	3.12849	56	15.4269	2.52473	38.9488	0.680357	0.664216	2.78076	2.14401	0.640181	0.600936	0.0664242	0.0656321	0.00857004	0.0189781	5.23506	5.80083	4.68795	3.33438
PT_Buenah_209_2005	-14.2006	-68.6442	347	1099	19.3	3.05699	59	16.1298	2.32175	37.4492	0.672881	0.63594	2.65497	1.9734	0.623164	0.562598	0.0587795	0.0548089	0.00831773	0.0181413	6.83948	6.35569	5.97723	4.04283
PT_Buenah_210_2005	-14.2064	-68.6414	398	924	12.9	2.86822	37	6.20662	1.52852	9.48692	0.651351	0.435184	2.74431	1.44226	0.63537	0.345713	0.0705729	0.0246213	0.00933838	0.0197264	1.75568	3.50325	1.71133	4.53561
PT_Buenah_211_2005	-14.2144	-68.65	386	1012	18.3	3.22404	59	14.029	2.10506	29.532	0.689831	0.588169	2.82483	1.79548	0.645842	0.500172	0.0590276	0.0415356	0.0073816	0.0182118	6.76316	7.45341	5.95916	4.83185
PT_Buenah_212_2005	-14.2178	-68.64	392	922	11.5	3.91304	45	5.67027	1.69888	9.63311	0.744444	0.482224	3.66523	1.45745	0.727007	0.339359	0.0886686	0.0230724	0.00658917	0.0200476	2.79482	10.4638	2.64643	7.12629
PT_Buenah_213_2005	-14.2033	-68.6678	418	963	18.5	3.18919	59	12.62	2.29415	28.9523	0.686441	0.644086	2.71324	1.74461	0.631285	0.486354	0.0550686	0.0376781	0.00747916	0.0174176	8.64292	14.5853	7.37461	9.05594
PT_Buenah_214_2005	-14.2031	-68.6642	253	891	11.8	3.38983	40	8.76218	1.88639	16.5289	0.705	0.533729	3.25675	1.73778	0.692771	0.471472	0.07765	0.0461231	0.00730325	0.0229813	1.71388	3.22189	1.67443	2.70902
PT_Buenah_215_2005	-14.2228	-68.6353	272	815	12.4	3.06452	38	9.6301	1.87612	18.0672	0.673684	0.547913	2.82611	1.6604	0.645938	0.464959	0.0705553	0.0468876	0.00878754	0.0230018	3.37893	4.6008	3.15743	3.60639
PT_Buenah_217_2005	-14.1975	-68.6519	266	989	12.5	4.16	52	8.75835	2.1627	18.9417	0.759615	0.565802	3.76286	1.9275	0.734098	0.500497	0.0883364	0.0485431	0.00624065	0.0215517	4.49581	4.84526	4.08889	3.03016
PT_Buenah_218_2005	-14.2083	-68.6472	214	843	13.7	3.57664	49	10.8986	2.67529	29.1569	0.720408	0.704626	3.29945	2.37334	0.69673	0.626182	0.082599	0.0789531	0.00757123	0.021229	3.35591	3.82449	3.12744	3.69512
PT_Cabece_149_2003	-14.6017	-68.7131	477	1705	15.2	2.36842	36	9.76728	1.47486	14.4054	0.577778	0.442606	2.2145	1.37138	0.548186	0.350692	0.0515579	0.0230736	0.0104957	0.018325	2.98546	4.48475	2.81941	5.01579
PT_Cabece_255_2006	-14.7913	-68.5977	406	1458	21.9	3.51598	77	15.9628	2.18247	34.8383	0.715584	0.597779	3.31705	1.98327	0.69841	0.530423	0.0653736	0.043646	0.00593185	0.0168725	3.04301	4.56398	2.89522	3.99204
PT_Cabece_420_2011	-14.6704	-68.7091	327	1296	15.2	3.88158	59	9.23918	1.92812	17.8143	0.742373	0.492161	3.69722	1.86921	0.729378	0.473742	0.0868601	0.0403459	0.00632684	0.0195875	2.12249	1.46028	2.05393	0.940364
PT_Calami_206_2005	-14.3033	-68.538	350	753	17.3	2.94798	51	13.4096	2.16956	29.0929	0.660784	0.628826	2.5807	1.77976	0.612313	0.509321	0.0581528	0.0469278	0.00868722	0.0191486	6.31572	8.30639	5.57964	6.24095
PT_Camino_95_2002	-14.4517	-68.1764	306	1624	15.8	4.05063	64	11.5064	2.25905	25.9935	0.753125	0.621501	3.82989	1.9883	0.73878	0.518838	0.0810601	0.0499272	0.00550933	0.0204051	2.72315	5.42303	2.60382	5.03125
PT_Campam_104_2002	-14.3489	-67.9708	194	354	14.8	4.93243	73	13.2325	3.76095	49.7667	0.79726	0.790902	4.55664	3.42954	0.780429	0.750817	0.102443	0.111929	0.00492387	0.0169348	3.66831	2.96096	3.41821	2.36702
PT_Campam_238_2006	-14.1449	-68.7449	245	1298	15.2	3.35526	51	12.8525	2.38704	30.6795	0.701961	0.644579	3.12857	2.15411	0.680167	0.590491	0.0781446	0.0714293	0.00795968	0.0216696	2.90093	3.2611	2.73807	2.49603
PT_Carjat_272_2007	-14.5706	-68.9013	342	1747	18.7	3.26203	61	14.9784	2.4244	36.3137	0.693443	0.662204	2.85393	2.01278	0.649444	0.561399	0.0613056	0.05282	0.00750984	0.0179703	6.65692	7.79287	5.85876	5.60951
PT_Catara_327_2009	-14.7729	-68.9665	243	2412	11.6	3.18966	37	9.22286	2.56062	23.6162	0.686486	0.716118	2.60481	1.84046	0.615804	0.524268	0.0717427	0.0568868	0.0105467	0.0223792	8.15205	12.6596	6.70184	8.57268
PT_Cercaa_235_2006	-14.1515	-68.7327	273	1274	7.6	4.60526	35	3.64986	1.76688	6.44887	0.782857	0.51824	3.84416	1.52425	0.739646	0.352856	0.112012	0.0286854	0.00755071	0.0242501	6.79479	8.45849	5.72283	6.81994
PT_Cercaa_246_2006	-14.1559	-68.7171	193	1145	11.9	3.78151	45	9.65731	2.73158	26.3797	0.735556	0.700597	3.34753	2.30782	0.701044	0.617431	0.0924667	0.0867233	0.00825399	0.0232952	4.69341	4.88633	4.18114	3.57008
PT_Cerrad_150_2003	-14.61	-68.6853	170	1089	6.3	1.90476	12	5.30302	1.55309	8.23606	0.475	0.520124	1.7042	1.34462	0.412529	0.391197	0.0584353	0.048487	0.0199824	0.0311392	3.43226	4.29939	3.12629	4.14035
PT_Cerro1_83_2002	-14.4953	-68.2572	410	2014	13.7	2.48175	34	8.28674	1.62281	13.4478	0.597059	0.500662	2.25802	1.39102	0.556866	0.361546	0.0557345	0.028304	0.0108861	0.0204486	4.0142	8.18959	3.6921	6.80321
PT_Cerro2_84_2002	-14.495	-68.2639	449	2215	15.3	2.48366	38	11.3346	1.60883	18.2355	0.597368	0.472729	2.21217	1.3938	0.547761	0.378553	0.0459333	0.026297	0.00937158	0.0181751	5.91056	8.17676	5.29344	5.18158
PT_Cerros_182_2005	-14.5495	-68.6831	347	1331	14.9	2.95302	44	11.7407	1.95175	22.915	0.661364	0.564041	2.57268	1.63591	0.611115	0.462491	0.0562346	0.0403429	0.00848567	0.0200412	6.76347	7.8288	5.92161	5.06707
PT_Chaka1_367_2009	-14.8944	-68.7925	259	3592	6.4	2.65625	17	4.13904	1.84827	7.65008	0.623529	0.580403	2.02872	1.29932	0.506594	0.334945	0.063701	0.0304597	0.0154268	0.0253662	9.85122	18.0222	7.58001	9.67657
PT_Chakaw_363_2009	-14.8876	-68.7877	246	3576	6.7	2.23881	15	5.1107	1.54905	7.91673	0.553333	0.501248	1.84465	1.26297	0.457463	0.337324	0.0519632	0.0326798	0.0151852	0.0263443	7.58537	8.75415	6.31336	6.22237
PT_Chapar_106_2002	-14.3589	-67.9567	291	358	18.8	4.94681	93	14.9591	3.41262	51.0495	0.797849	0.763566	4.40899	2.83533	0.773104	0.669053	0.0861364	0.0738623	0.00442461	0.0167674	6.2438	7.81577	5.59262	5.63671
PT_Chaqui_148_2003	-14.698	-68.543	225	1519	8.7	3.56322	31	5.58855	1.93749	10.8278	0.719355	0.565932	3.11426	1.64214	0.67861	0.433839	0.0933541	0.0442503	0.00958192	0.0252327	4.80919	6.67457	4.2523	5.235
PT_Chaqui_192_2005	-14.3155	-68.5819	347	900	11.3	3.36283	38	7.24169	1.63132	11.8135	0.702632	0.460225	3.05635	1.46445	0.672657	0.374669	0.0668998	0.0275295	0.00713526	0.0206193	4.58117	6.06159	4.20097	4.14933
PT_Chicoi_169_2004	-15.0387	-68.4484	364	1040	17.8	4.55056	81	11.0383	2.20861	24.3792	0.780247	0.562711	4.31441	2.02211	0.768133	0.501656	0.0827511	0.0412188	0.00444275	0.0183033	2.85379	4.52452	2.72659	3.33576
PT_Chicoi_170_2004	-15.041	-68.4481	437	1062	23.6	3.72881	88	18.6735	2.31462	43.222	0.731818	0.622025	3.39061	2.01515	0.704974	0.544865	0.0605119	0.0452576	0.00525272	0.0165312	5.58909	6.61693	5.11055	4.66759
PT_Chiriu_76_2002	-14.4986	-68.2325	301	1879	16.7	4.49102	75	12.5726	3.02511	38.0336	0.777333	0.744414	3.81082	2.30604	0.737477	0.597636	0.0790549	0.0632644	0.00543867	0.0187319	8.6041	11.3661	7.32838	7.83573
PT_Chuñun_275_2008	-14.6834	-69.0952	78	4249	2.1	1.42857	3	1.94252	1.29845	2.52227	0.3	0.360494	1.30483	1.1524	0.2325	0.320658	0.0506395	0.0539695	0.0288049	0.0514896	2.44361	2.70619	2.34335	0.773681
PT_Chuñun_276_2008	-14.6858	-69.0921	53	4061	1.9	1.05263	2	1.70669	1.13919	1.94425	0.05	0.363991	1.09191	1.14686	0.0811	NaN	0.0643274	0.0697441	0.0524086	NA	-0.610645	-0.109949	-0.593414	NaN
PT_Cimaar_230_2005	-14.2417	-68.5333	407	649	18	2.94444	53	11.4825	2.26772	26.0391	0.660377	0.655943	2.59071	1.69933	0.61382	0.472089	0.0568058	0.0367651	0.008449	0.0178648	6.22715	15.46	5.51042	10.2914
PT_Cimaas_125_2003	-14.4732	-68.5381	277	969	13.3	3.45865	46	10.5113	2.5512	26.8165	0.71087	0.703024	2.7518	1.88857	0.636386	0.537863	0.0672051	0.0572988	0.00884782	0.021191	10.5177	11.5644	8.41831	7.79397
PT_Cimace_231_2005	-14.2524	-68.5214	303	1011	13.5	3.25926	44	9.68091	2.12314	20.5539	0.693182	0.603451	2.84024	1.73657	0.647718	0.480784	0.0675865	0.0435493	0.00835076	0.0208337	6.19979	8.87667	5.44425	5.8879
PT_Cimach_121_2003	-14.4691	-68.5388	240	1002	11.1	3.33333	37	8.53663	2.65599	22.6732	0.7	0.720592	2.58284	1.84227	0.612572	0.531607	0.0667096	0.0585544	0.00998607	0.0223407	11.2502	13.8968	8.75504	8.45924
PT_Cimach_86_2002	-14.4958	-68.2639	331	2239	10.2	2.45098	25	6.02805	1.51523	9.13391	0.592	0.42556	2.16702	1.36713	0.538164	0.348316	0.0616837	0.0296018	0.0131013	0.0220917	4.60352	5.00316	4.10922	3.4965
PT_Cimade_195_2005	-14.3285	-68.575	262	899	14.7	3.40136	50	12.2756	2.36015	28.9722	0.706	0.635286	3.02711	2.05968	0.669477	0.56827	0.0698179	0.059889	0.00759561	0.0202565	5.36037	5.01702	4.80843	3.30839
PT_Cimama_73_2002	-14.6092	-67.6611	242	269	17.2	5.34884	92	14.8279	3.91492	58.0501	0.813043	0.80274	4.71511	3.32701	0.787833	0.733246	0.0935744	0.0968387	0.00420708	0.0160091	6.77241	6.07096	5.99249	4.34089
PT_Cimapa_39_2002	-14.9733	-67.7953	233	422	15.2	4.93421	75	12.4983	3.67569	45.9399	0.797333	0.802529	4.20469	2.91442	0.762063	0.691875	0.0892906	0.0896352	0.00504749	0.0178707	8.17017	8.49304	6.98763	6.19192
PT_Cimapp_126_2003	-14.4654	-68.5432	329	989	16.3	2.51534	41	12.6895	2.16619	27.4879	0.602439	0.641494	2.19489	1.72528	0.544137	0.506886	0.0524105	0.0479503	0.010849	0.0197192	6.11427	9.19504	5.37397	6.82626
PT_Cocapu_396_2010	-15.5531	-68.3934	273	2786	12.7	2.99213	38	9.37694	2.01815	18.9241	0.665789	0.586585	2.64483	1.73433	0.621666	0.489196	0.0665171	0.0475951	0.00949859	0.0218112	5.2211	5.96326	4.64529	4.4651
PT_Cocapu_397_2010	-15.5554	-68.3932	493	2832	15	2.53333	38	9.46759	1.41856	13.4304	0.605263	0.432314	2.40869	1.34342	0.584646	0.332512	0.0515447	0.0223273	0.00887267	0.0179561	2.41825	3.36552	2.32366	5.55813
PT_Cocapu_398_2010	-15.5562	-68.3952	228	2882	11.6	3.01724	35	9.46985	2.08577	19.7519	0.668571	0.606503	2.67854	1.82334	0.626374	0.519365	0.0745785	0.0596634	0.0103692	0.0238322	4.54151	4.39844	4.06947	3.65632
PT_Cocapu_399_2010	-15.5584	-68.3943	765	2984	22.4	2.23214	50	14.6797	1.54595	22.6941	0.552	0.481727	2.02695	1.31066	0.506496	0.335791	0.03547	0.0175806	0.00862318	0.0142344	5.78509	13.3832	5.27694	10.2523
PT_Cocapu_400_2010	-15.5598	-68.4	610	3023	16.3	2.76074	45	9.48317	1.7297	16.403	0.637778	0.532455	2.2808	1.35047	0.561366	0.332912	0.0476544	0.020129	0.0091488	0.0161001	10.0713	18.8396	8.35216	12.394
PT_Cocapu_401_2010	-15.5624	-68.4022	395	3137	13.3	3.08271	41	8.66751	1.77409	15.3769	0.67561	0.568109	2.59534	1.48162	0.614499	0.393016	0.0584861	0.0292604	0.00867578	0.018991	8.33303	9.99548	7.04386	9.21981
PT_Cocapu_402_2010	-15.5609	-68.3998	604	3091	16.6	1.98795	33	10.7441	1.43356	15.4023	0.49697	0.467686	1.8178	1.26294	0.449661	0.314378	0.0368075	0.018688	0.0111065	0.0161437	4.62268	9.13024	4.2596	9.49641
PT_Cocapu_403_2010	-15.5627	-68.3953	591	3119	17.7	2.54237	45	12.0497	1.65273	19.9149	0.606667	0.524001	2.20015	1.35552	0.545333	0.355171	0.0403028	0.0213174	0.00830171	0.0161477	8.49132	13.9422	7.38803	10.4554
PT_Cocapu_404_2010	-15.5599	-68.3972	598	3083	17.1	2.5731	44	11.444	1.84232	21.0835	0.611364	0.575542	1.95769	1.36079	0.489009	0.366645	0.0373079	0.0230616	0.00971421	0.0162205	16.4954	20.8803	12.5954	12.8786
PT_Cochay_205_2005	-14.3139	-68.5412	263	733	12.6	3.49206	44	9.60472	2.1554	20.702	0.713636	0.570561	3.05853	1.86013	0.672848	0.509624	0.0755042	0.0515894	0.00804316	0.0216239	5.74178	5.72353	5.07122	2.81803
PT_Codo_368_2009	-14.881	-68.7703	290	3158	9.2	3.04348	28	6.32794	1.97731	12.5123	0.671429	0.595488	2.28351	1.4933	0.561764	0.411408	0.0613461	0.0355065	0.0117129	0.0218386	12.3881	13.6316	9.36265	8.42909
PT_Codoso_369_2009	-14.8856	-68.7686	372	3186	11.7	2.47863	29	8.48063	1.6312	13.8336	0.596552	0.507811	2.11114	1.37118	0.526067	0.37008	0.0489873	0.0281478	0.0109612	0.0202052	7.50188	9.23735	6.43034	6.81658
PT_Colome_63_2002	-14.6658	-67.8019	221	372	15.8	5.56962	88	13.6627	3.86847	52.8537	0.820455	0.779151	5.07602	3.34829	0.802915	0.724537	0.102537	0.102255	0.00396749	0.01753	4.81385	5.08705	4.42073	3.11547
PT_Copal_91_2002	-14.4506	-68.1961	278	1616	16	3.5625	57	11.8191	2.39233	28.2753	0.719298	0.641842	3.24426	2.13584	0.691603	0.576059	0.0743024	0.0603777	0.00702432	0.0197747	4.28304	4.24809	3.94282	3.32661
PT_Copalu_273_2007	-14.5768	-68.909	396	1687	17.7	3.16384	56	12.1582	2.22045	26.9967	0.683929	0.640212	2.75323	1.70634	0.636622	0.475253	0.0592122	0.0385106	0.00778691	0.0181296	6.93466	13.3498	6.0751	9.09892
PT_Corana_309_2008	-14.7652	-68.9864	157	2774	9.1	4.50549	41	7.52733	3.10067	23.3398	0.778049	0.731996	3.74523	2.47888	0.732763	0.633572	0.110425	0.0997852	0.00782378	0.0255828	6.88491	6.23137	5.78817	3.84727
PT_Corana_310_2008	-14.7664	-68.9881	175	2736	9.6	3.64583	35	7.37379	2.60699	19.2234	0.725714	0.704081	3.17331	2.09418	0.6846	0.572253	0.0932204	0.0787213	0.00924503	0.0253913	5.06893	6.51422	4.44718	5.19188
PT_Corana_311_2008	-14.7768	-68.9853	111	2645	7.1	3.94366	28	5.80182	3.08386	17.892	0.746429	0.772899	3.35887	2.54689	0.701875	0.663162	0.124564	0.132471	0.0109638	0.0290818	4.69473	4.05347	4.06369	3.7734
PT_Corana_312_2008	-14.7756	-68.9891	763	2472	10.1	2.47525	25	6.00048	1.42508	8.55119	0.596	0.426013	1.85726	1.14575	0.461302	0.222429	0.0416409	0.0111108	0.012044	0.0148019	14.8409	25.1408	11.1838	13.7539
PT_Corana_313_2008	-14.776	-68.9889	233	2496	11.6	2.5	29	9.15387	1.82509	16.7066	0.6	0.53577	2.35282	1.66012	0.574652	0.481511	0.0652696	0.0529791	0.0117766	0.0242524	2.25496	3.11394	2.15243	2.23726
PT_Cuchil_100_2002	-14.3619	-67.9869	173	503	10	4.7	47	7.81027	2.62906	20.5337	0.787234	0.626712	4.21932	2.39966	0.762836	0.602614	0.10961	0.0857695	0.00612532	0.0247849	4.38534	2.67463	3.98312	0.972295
PT_Cuchil_96_2002	-14.4633	-68.1894	266	1601	16.2	3.76543	61	13.3411	2.53772	33.8559	0.734426	0.645149	3.46837	2.22869	0.711527	0.594558	0.0799566	0.0671954	0.00663858	0.0198796	3.71532	4.59897	3.44941	2.54487
PT_Cuchiw_119_2003	-14.5213	-68.2856	289	2076	15.5	2.90323	45	12.7451	2.25897	28.7908	0.655556	0.659738	2.52315	1.85624	0.603429	0.540034	0.0622936	0.056993	0.00976914	0.0207488	6.10138	7.06628	5.33585	5.76923
PT_Culi_353_2009	-14.7259	-68.8308	226	1240	16.7	4.07186	68	14.624	3.17349	46.4091	0.754412	0.744022	3.84028	2.88893	0.739463	0.700142	0.0890662	0.0919251	0.00601597	0.0174653	2.6	3.09555	2.48481	2.5124
PT_Culi_354_2009	-14.7288	-68.8373	295	1277	18.9	4.33862	82	15.9058	2.79754	44.4973	0.769512	0.687609	4.03456	2.50371	0.752046	0.629635	0.0793988	0.0691906	0.00486881	0.0178728	3.82959	4.24667	3.58742	3.24369
PT_Culi_355_2009	-14.7287	-68.8445	464	1497	27.1	3.83764	104	22.3063	2.61496	58.33	0.739423	0.679313	3.41148	2.2169	0.706791	0.59116	0.0567508	0.0480138	0.00487685	0.0149561	7.50932	8.29044	6.69124	5.89412
PT_Culi_356_2009	-14.7315	-68.8441	306	1329	18.4	4.13043	76	14.9595	2.62016	39.1964	0.757895	0.677053	3.78167	2.28638	0.735459	0.596095	0.0765029	0.0622148	0.00533991	0.0185605	4.55886	5.36495	4.2016	4.36181
PT_Culi_357_2009	-14.7453	-68.8545	324	1443	21	4.14286	87	17.9388	2.93473	52.6454	0.758621	0.708347	3.73453	2.54864	0.732126	0.646588	0.0730638	0.0669296	0.00523359	0.0161842	5.58863	5.76856	5.06234	3.81606
PT_Culi_358_2009	-14.7429	-68.8529	378	1438	24.6	3.98374	98	20.9645	2.55513	53.5671	0.74898	0.640738	3.77655	2.41872	0.735116	0.620591	0.0705224	0.0586969	0.00493314	0.0157713	2.93797	2.32402	2.81033	1.27745
PT_Culi_359_2009	-14.7384	-68.8508	258	1271	16.7	4.5509	76	12.8665	3.01825	38.8344	0.780263	0.730731	4.25526	2.67069	0.764891	0.644443	0.0902642	0.0734635	0.0049647	0.0185795	3.27527	4.7311	3.0962	4.64423
PT_Culi_360_2009	-14.7326	-68.8493	428	1457	25.3	3.71542	94	20.1047	2.33599	46.9645	0.730851	0.628454	3.48658	2.13075	0.713095	0.570654	0.0621105	0.0483896	0.00510663	0.0160062	3.6843	4.24146	3.47702	3.61112
PT_Culi_361_2009	-14.7351	-68.8474	278	1286	17.7	4.18079	74	14.9637	2.99304	44.7871	0.760811	0.717688	3.74486	2.48528	0.732848	0.636352	0.0792971	0.0726609	0.00562633	0.0181841	5.49749	6.98804	4.96999	4.47288
PT_Curcur_79_2002	-14.4944	-68.2469	397	1965	15.8	2.91139	46	10.9562	1.90828	20.9075	0.656522	0.561005	2.54764	1.57549	0.607289	0.43606	0.0561494	0.0340083	0.008633	0.0191578	6.47837	9.78558	5.70284	6.52192
PT_Curich_58_2002	-14.6464	-67.7992	251	293	18.9	5.02646	95	16.3803	4.07286	66.7148	0.801053	0.810407	4.53014	3.51568	0.779172	0.761516	0.0885932	0.0975365	0.00429678	0.0139757	5.60223	5.71255	5.09231	3.49824
PT_Delarr_253_2006	-14.7806	-68.5863	289	1462	19.3	4.35233	84	16.1121	3.35163	54.0018	0.770238	0.775698	3.7935	2.79713	0.736282	0.686832	0.0773687	0.0783202	0.00536212	0.0161231	7.22293	7.07992	6.33257	5.51167
PT_Despue_65_2002	-14.6497	-67.7975	155	296	9.6	4.79167	46	7.86233	3.77457	29.6769	0.791304	0.808213	4.04893	2.72826	0.752836	0.667694	0.111265	0.108936	0.0067523	0.0239177	6.6754	9.60491	5.69709	5.8751
PT_Detras_177_2005	-14.5474	-68.6926	196	921	10.9	3.48624	38	8.63759	2.8192	24.3511	0.713158	0.724928	2.93619	2.08227	0.659141	0.582413	0.0845215	0.0772656	0.00978693	0.0241414	6.50784	9.53769	5.51931	5.90333
PT_Detras_69_2002	-14.6072	-67.6553	245	313	16.1	4.90683	79	13.5151	3.80619	51.4411	0.796203	0.807969	4.11639	2.96074	0.756949	0.702773	0.0914942	0.0929555	0.00540026	0.0178402	8.63927	9.09513	7.26888	5.89656
PT_Detras_70_2002	-14.6153	-67.6578	225	257	16.6	5	83	14.0238	3.77794	52.981	0.8	0.787458	4.55283	3.27537	0.780252	0.731957	0.0995351	0.104058	0.00479543	0.0174239	4.49256	4.82967	4.11813	3.1853
PT_Detras_92_2002	-14.4489	-68.1969	303	1633	15.5	3.67742	57	10.6469	2.1905	23.322	0.72807	0.569668	3.33925	2.00118	0.700387	0.530652	0.0736327	0.0484729	0.0065891	0.0195826	4.59259	3.90562	4.20138	1.99235
PT_Encuen_220_2005	-14.2413	-68.5299	351	714	7.6	4.21053	32	3.81652	1.76618	6.74065	0.7625	0.454437	3.20247	1.37105	0.68753	0.310973	0.0834999	0.0226123	0.0081026	0.0214052	12.0726	17.4738	9.25263	6.7023
PT_Encuen_47_2002	-14.97	-67.8269	198	348	14.3	4.75524	68	12.0257	3.40511	40.9488	0.789706	0.767381	4.44088	3.02416	0.774691	0.701575	0.106032	0.106018	0.00537129	0.0201126	2.96482	3.5933	2.79537	3.27188
PT_Entrec_244_2006	-14.1536	-68.7269	216	1222	12.2	3.52459	43	9.67217	2.28599	22.1105	0.716279	0.622302	3.22697	2.05572	0.689913	0.561251	0.0819283	0.068415	0.00782939	0.0234205	3.63275	3.36583	3.3676	2.60674
PT_Entrep_245_2006	-14.1554	-68.7205	252	1165	14.6	3.21918	47	11.2525	1.99346	22.4315	0.689362	0.577629	3.20515	1.94048	0.68781	0.534163	0.0798209	0.0584803	0.00774537	0.0218072	0.175728	0.905979	0.200394	1.99322
PT_Eslabo_156_2003	-14.454	-67.9574	193	406	14.5	5.10345	74	12.5783	3.93766	49.5289	0.804054	0.819009	4.65344	3.43338	0.784996	0.748685	0.105279	0.115158	0.00484301	0.0177099	4.27438	4.37906	3.93518	3.97088
PT_Eslabo_157_2003	-14.4543	-67.9544	201	371	11.8	4.40678	52	8.78573	3.44195	30.2401	0.773077	0.787395	3.64713	2.4438	0.725626	0.633581	0.0952758	0.090903	0.00713392	0.0227981	7.97312	10.9804	6.65145	6.74681
PT_Fragme_77_2002	-14.4967	-68.23	237	1969	14.3	3.91608	56	11.3154	2.85072	32.257	0.744643	0.706317	3.42522	2.36371	0.707885	0.622143	0.0811309	0.0769977	0.0068914	0.0204686	6.05028	6.32502	5.3339	4.11234
PT_Frente_247_2006	-14.1572	-68.7298	263	1329	13.7	3.43066	47	10.6859	2.18355	23.3332	0.708511	0.617881	3.09679	1.90427	0.676896	0.527338	0.0751325	0.0558502	0.0077934	0.0215747	4.44375	5.00048	4.05662	4.19673
PT_Frente_414_2011	-14.6474	-68.7248	267	1003	13.5	4.74074	64	9.60502	2.70515	25.9831	0.789062	0.665678	4.1127	2.18823	0.756735	0.553138	0.0898012	0.0544663	0.00530073	0.0199714	6.99367	9.49072	6.09866	5.63506
PT_Fuerte_260_2007	-14.6003	-68.9353	357	1921	21.2	4.15094	88	15.8675	2.63204	41.7639	0.759091	0.670584	3.87596	2.30999	0.741903	0.589953	0.0751673	0.0536966	0.00499708	0.0169793	3.65823	5.99761	3.43962	4.74879
PT_Fuerte_267_2007	-14.5973	-68.9279	420	1806	18.9	4.2328	80	10.8281	2.17514	23.5527	0.76375	0.586015	3.95122	1.90129	0.746808	0.475133	0.0808935	0.0344555	0.00516337	0.0173099	3.4809	7.94797	3.28116	6.40568
PT_Fuerte_268_2007	-14.5947	-68.9248	292	1867	17.4	3.67816	64	14.1964	2.81193	39.9193	0.728125	0.721554	3.18003	2.29582	0.685375	0.615594	0.0723426	0.0659544	0.00713394	0.0182067	6.88578	7.82525	5.99248	5.81982
PT_Fuerte_270_2007	-14.597	-68.9329	258	1911	16.6	3.9759	66	13.5276	2.83688	38.3761	0.748485	0.702264	3.63378	2.48689	0.724663	0.636669	0.0825451	0.0745846	0.00623462	0.0190718	4.14471	4.69262	3.82092	3.43939
PT_Fuerte_271_2007	-14.6028	-68.9394	247	2001	13.9	3.59712	50	10.9821	2.44832	26.8876	0.722	0.669299	3.18303	2.10882	0.685628	0.573665	0.0816698	0.0656379	0.00802208	0.021126	5.07037	5.17239	4.53399	4.52685
PT_Fuerte_335_2009	-14.8207	-69.0686	197	3616	1.8	1.66667	3	1.30934	1.09623	1.43533	0.4	0.26465	1.54186	1.04074	0.349867	0.163651	0.0766324	0.0130407	0.0315952	0.0307808	1.62863	4.25494	1.58674	3.28122
PT_Hajlli_330_2009	-14.8209	-69.0668	161	3578	1	1	1	1	1	1	0	0.298076	1	1	0	0.140786	0	0	0	0.0351918	NA	NA	NA	4.46951
PT_Hajlli_331_2009	-14.8198	-69.0667	167	3540	1.2	2.5	3	1.04767	1.03001	1.07911	0.6	0.258847	2.5	1.02838	0.6	0.151739	0	0.00518307	0	0.0348643	NA	0.31483	NA	3.07213
PT_Hajlli_332_2009	-14.8211	-69.0663	130	3573	1	1	1	1	1	1	0	0.52175	1	1	0	0.158436	0	0	0	0.0403006	NA	NA	NA	9.01511
PT_Hatunp_296_2008	-14.5846	-69.1249	117	4167	1.8	1.11111	2	1.65525	1.14072	1.88818	0.1	0.470441	1.00846	1.04739	0.008	0.231368	0.0203986	0.0249695	0.0192012	0.0418558	5.03232	3.73781	4.79138	5.71182
PT_Huasak_319_2009	-14.8744	-68.8542	100	3692	2.3	2.17391	5	1.87913	1.29895	2.44091	0.54	0.561373	1.805	1.20083	0.44496	0.31166	0.0784332	0.0439347	0.0236152	0.044839	4.70352	2.23336	4.02453	5.56908
PT_Incien_264_2007	-14.5894	-68.9522	561	1984	18.4	2.22826	41	13.1395	1.48414	19.5008	0.55122	0.429729	2.00781	1.35837	0.50173	0.361435	0.041842	0.0233045	0.0103491	0.0168745	5.26855	5.39684	4.78197	4.04721
PT_Jaukan_219_2005	-14.2329	-68.5263	366	667	9.4	3.51064	33	5.92204	1.55785	9.22562	0.715152	0.423476	3.06612	1.3656	0.673661	0.324154	0.0750512	0.0231125	0.00796375	0.0211168	5.92281	8.31789	5.20997	4.70345
PT_Juanul_233_2005	-14.2316	-68.5311	305	815	11.1	3.06306	34	7.48064	1.80675	13.5157	0.673529	0.550699	2.7225	1.52551	0.632456	0.40541	0.0690623	0.0352493	0.00928395	0.0224544	4.93118	7.97868	4.42415	6.4704
PT_Jurita_381_2010	-15.1067	-68.9249	279	3077	7.5	2.53333	19	5.12801	1.57491	8.07614	0.605263	0.542589	2.24395	1.31147	0.553913	0.32224	0.0711406	0.0268548	0.0140338	0.0242143	4.06776	9.80976	3.65903	9.09997
PT_Kakelu_287_2008	-14.5828	-69.1274	135	4266	1.8	1.11111	2	1.39905	1.07791	1.50805	0.1	0.363498	1.12123	1.04476	0.105375	0.198036	0.0626536	0.0175773	0.0493313	0.0382098	-0.161519	1.88618	-0.108957	4.33037
PT_Kakepu_285_2008	-14.6118	-69.147	110	4185	1	1	1	1	1	1	0	0.17485	1	1	0	0.173573	0	0	0	0.0438163	NA	NA	NA	0.0291481
PT_Kakepu_286_2008	-14.6109	-69.1471	44	4251	1	1	1	1	1	1	0	0.294596	1.01	1	0.00895	NaN	0.03288	0	0.0292459	NA	-0.304136	NA	-0.306025	NaN
PT_Kalach_288_2008	-14.6088	-69.102	73	4200	1	1	1	1	1	1	0	0.210697	1.00039	1	0.00035	0.212668	0.00656355	0	0.00590719	0.0533807	-0.0592498	NA	-0.0592498	-0.0369341
PT_Kanupa_318_2009	-14.8872	-68.8645	45	3442	2	3.5	7	1.56593	3.22823	5.05519	0.714286	0.803241	2.2858	1.9881	0.560514	NaN	0.155826	0.181868	0.0295319	NA	7.79203	6.81883	5.20697	NaN
PT_Kapala_320_2009	-14.8644	-68.8708	84	3731	3	1.66667	5	2.4673	1.59169	3.92717	0.4	0.536339	1.3816	1.31222	0.27453	0.402648	0.0668709	0.0758736	0.0346537	0.0468867	4.26291	3.68338	3.62068	2.85136
PT_Kapala_321_2009	-14.8603	-68.8715	126	3557	2	2	4	1.35341	1.10372	1.49379	0.5	0.335066	2.02027	1.10209	0.5036	0.22054	0.108995	0.0199677	0.0263251	0.0391392	-0.18594	0.0817517	-0.136752	2.92613
PT_Kapala_322_2009	-14.8602	-68.8724	198	3530	1.7	2.94118	5	1.20187	1.10425	1.32717	0.66	0.326868	2.56432	1.07432	0.60909	0.167969	0.127532	0.00939336	0.0190093	0.0303686	2.955	3.18602	2.67817	5.23234
PT_Karapa_269_2007	-14.5919	-68.9207	367	1730	18.6	3.27957	61	13.7423	2.09826	28.8349	0.695082	0.600254	3.01191	1.84823	0.667831	0.510086	0.0648092	0.0442112	0.00712659	0.0185641	4.13002	5.65536	3.82382	4.85712
PT_Kausil_172_2005	-14.5549	-68.6859	151	1068	9.8	3.87755	38	8.32234	3.30768	27.5277	0.742105	0.776274	3.27519	2.62333	0.694387	0.677875	0.100863	0.109025	0.00934919	0.0226262	5.97207	6.27703	5.10402	4.34889
PT_Kelluc_174_2005	-14.56	-68.716	215	1216	8.5	3.76471	32	6.21871	2.27648	14.1568	0.734375	0.670605	3.06408	1.69102	0.673408	0.465576	0.0815605	0.0501886	0.00865616	0.0256292	8.59024	11.6652	7.04321	7.99983
PT_Kellut_180_2005	-14.5603	-68.6859	231	1029	10.4	3.36538	35	7.19409	2.36465	17.0115	0.702857	0.67759	2.80076	1.75689	0.642689	0.496128	0.0765876	0.0552557	0.00972617	0.0236968	7.37226	10.9991	6.18625	7.65763
PT_Keñua1_314_2009	-14.8803	-68.9524	97	4265	1	1	1	1	1	1	0	0.306991	1.00011	1	0.0001	0.183725	0.00351276	0	0.00316149	0.0458179	-0.0316307	NA	-0.0316307	2.69033
PT_Keñua2_315_2009	-14.8785	-68.9533	139	4329	1	1	1	1	1	1	0	0.2562	1	1	0	0.153414	0	0	0	0.0379	NA	NA	NA	2.71204
PT_Keñua3_316_2009	-14.8778	-68.9261	222	4264	1	1	1	1	1	1	0	0.328681	1	1	0	0.120034	0	0	0	0.030392	NA	NA	NA	6.86519
PT_Keñua4_317_2009	-14.8784	-68.9252	330	4301	1	1	1	1	1	1	0	0.12181	1	1	0	0.0980874	0	0	0	0.0240022	NA	NA	NA	0.98836
PT_Keñuan_295_2008	-14.5574	-69.1157	144	4139	1.5	1.33333	2	1.17255	1.0488	1.22977	0.25	0.202549	1.31944	1.03843	0.239525	0.176569	0.0777648	0.0111662	0.0439316	0.0364244	0.17861	0.928983	0.238439	0.713253
PT_Keñuap_294_2008	-14.5577	-69.1237	142	3977	1	1	1	1	1	1	0	0.271724	1	1	0	0.150972	0	0	0	0.0372395	NA	NA	NA	3.24257
PT_Khokho_326_2009	-14.7666	-68.9665	370	2439	15.3	3.26797	50	11.5959	2.01848	23.4061	0.694	0.559139	2.79109	1.65784	0.641555	0.459426	0.0595024	0.0366158	0.00762608	0.0187649	8.01448	9.84911	6.87706	5.31378
PT_Kolkep_336_2009	-14.8214	-69.067	134	3596	1.5	1.33333	2	1.20234	1.0546	1.26799	0.25	0.305974	1.27794	1.04247	0.2147	0.185149	0.0770141	0.0134207	0.0465295	0.039043	0.719218	0.903934	0.758659	3.09467
PT_Laaltu_61_2002	-14.6567	-67.7975	232	323	16.5	5.33333	88	14.3353	4.09159	58.654	0.8125	0.825927	4.64	3.36362	0.784382	0.7409	0.100246	0.104986	0.00464174	0.0166702	6.91639	6.93402	6.05756	5.10054
PT_Laaltu_62_2002	-14.6567	-67.8042	207	327	13.8	4.56522	63	11.5013	3.02356	34.7749	0.780952	0.692785	4.2536	2.71856	0.764786	0.658062	0.0959021	0.0842897	0.00528891	0.0198005	3.24936	3.61845	3.05671	1.75362
PT_Ladera_127_2003	-14.4644	-68.5421	434	984	13.9	3.66906	51	9.13831	2.37819	21.7326	0.727451	0.67793	2.80965	1.53639	0.643926	0.412018	0.0591181	0.0286367	0.00747204	0.0178074	14.5373	29.3959	11.1783	14.9326
PT_Ladera_128_2003	-14.4657	-68.5409	330	961	13.9	3.52518	49	10.1511	2.14919	21.8165	0.716327	0.603607	2.99251	1.72221	0.665671	0.471359	0.0658749	0.0407065	0.0073394	0.0202391	8.08601	10.4892	6.9018	6.53427
PT_Ladera_132_2003	-14.4783	-68.537	498	968	17.3	2.42775	42	12.5056	2.33208	29.164	0.588095	0.686522	1.74644	1.47692	0.42718	0.436017	0.0347447	0.0319524	0.0113842	0.0171365	19.609	26.7636	14.135	14.6182
PT_Ladera_145_2003	-14.6147	-68.6961	201	1053	10.4	3.55769	37	8.02667	2.12869	17.0863	0.718919	0.598413	3.40963	1.85147	0.706505	0.506159	0.0910737	0.0634869	0.00779181	0.0262506	1.62571	4.36656	1.59315	3.51436
PT_Ladera_185_2005	-14.5486	-68.6903	475	975	12.4	3.46774	43	6.25749	1.636	10.2372	0.711628	0.471592	2.90316	1.38455	0.655374	0.323451	0.0651931	0.021138	0.00771581	0.017783	8.66018	11.8954	7.29068	8.33051
PT_Ladera_88_2002	-14.4483	-68.1869	241	1600	13.8	3.69565	51	10.6115	2.50791	26.6128	0.729412	0.675241	3.378	2.15862	0.70379	0.57611	0.0825669	0.0675066	0.00722072	0.0224455	3.84726	5.17416	3.54834	4.41651
PT_Ladoca_158_2003	-14.4591	-67.9472	176	363	13.9	5.17986	72	12.1936	3.82664	46.6606	0.806944	0.780877	4.99149	3.61384	0.799564	0.757555	0.108944	0.119025	0.00435906	0.0175868	1.72904	1.78786	1.69315	1.32614
PT_Laguna_38_2002	-14.9767	-67.7933	220	395	16.3	5.27607	86	14.1242	3.89696	55.0414	0.810465	0.813195	4.77618	3.45692	0.790537	0.746857	0.0994978	0.107955	0.0043422	0.0165934	5.02418	4.07622	4.58936	3.99782
PT_Lahoya_370_2009	-14.8854	-68.7772	595	3240	15.7	2.03822	32	9.59598	1.43258	13.747	0.509375	0.42034	1.79294	1.26241	0.442028	0.312177	0.03637	0.0192687	0.0112868	0.0167784	6.74393	8.83169	5.96687	6.44657
PT_Lalomi_59_2002	-14.6553	-67.7975	239	312	17.1	5.32164	91	14.7161	3.99477	58.7873	0.812088	0.807523	4.781	3.35904	0.790759	0.733184	0.0935987	0.0929944	0.00408515	0.0154995	5.77613	6.83626	5.22113	4.79627
PT_Lambra_434_2010	-15.6556	-68.3791	181	2282	10.5	3.90476	41	8.20332	3.01849	24.7616	0.743902	0.756707	3.29815	2.29581	0.696561	0.614075	0.0927538	0.0854905	0.00849991	0.0236799	6.54002	8.45334	5.56964	6.02335
PT_Lambra_435_2010	-15.6571	-68.375	284	2021	17.8	4.21348	75	14.737	2.86813	42.2675	0.762667	0.709509	3.78955	2.47461	0.736003	0.631401	0.0786327	0.0697476	0.00546014	0.0182302	5.39129	5.64209	4.88327	4.28455
PT_Lambra_436_2010	-15.649	-68.3743	198	2213	9.5	3.89474	37	6.54129	2.24716	14.6994	0.743243	0.617869	3.4161	1.92459	0.707019	0.514489	0.10007	0.0615499	0.00852126	0.0260907	4.78307	5.24092	4.25105	3.96235
PT_Lambra_437_2010	-15.649	-68.3704	279	2214	13.1	4.27481	56	9.35487	2.18579	20.4478	0.766071	0.588686	3.86901	1.9209	0.741405	0.500004	0.0869858	0.0480673	0.00580324	0.0213004	4.66516	5.51079	4.25039	4.16338
PT_Lambra_438_2010	-15.6514	-68.3708	224	2033	14.3	4.05594	58	11.2702	2.62657	29.602	0.753448	0.69994	3.86041	2.40834	0.740822	0.615289	0.0891478	0.0761646	0.00597549	0.0214971	2.19335	2.86523	2.11294	3.9378
PT_Lambra_439_2010	-15.6519	-68.3772	175	2284	11.4	4.29825	49	8.69556	3.21955	27.9958	0.767347	0.776741	3.7456	2.67019	0.732818	0.669335	0.103257	0.103248	0.00732163	0.0224839	5.35217	5.32079	4.71597	4.77701
PT_Lambra_440_2010	-15.6555	-68.3731	197	2031	13.9	4.60432	64	11.6874	3.42701	40.0528	0.782813	0.770009	4.13401	2.9859	0.75796	0.70523	0.101062	0.103863	0.00590197	0.0195358	4.65362	4.24704	4.21085	3.31593
PT_Lambra_441_2010	-15.6598	-68.3822	311	2208	17.6	3.92045	69	14.1732	2.5454	36.0766	0.744928	0.666284	3.51767	2.16268	0.715612	0.576929	0.0691828	0.0569184	0.00557291	0.0183467	5.822	6.72407	5.26043	4.87033
PT_Lambra_442_2010	-15.6541	-68.3769	328	2196	19.1	3.61257	69	15.7301	2.36431	37.1907	0.723188	0.632948	3.30679	2.10467	0.697448	0.571451	0.0723686	0.0581114	0.00659671	0.0187008	4.22523	4.46784	3.90203	3.28843
PT_Lampay_278_2008	-14.6812	-69.1013	45	4116	1.8	1.11111	2	1.6611	1.12845	1.87447	0.1	0.341057	1.13827	1.18894	0.117425	NaN	0.0784985	0.0841379	0.0589649	NA	-0.345942	-0.718895	-0.295515	NaN
PT_Laplan_60_2002	-14.6536	-67.798	226	305	15.7	5.28662	83	13.1681	3.47074	45.7031	0.810843	0.737678	4.90781	3.10742	0.796164	0.695906	0.0966985	0.0912952	0.00400416	0.0183355	3.91744	3.97958	3.66591	2.27823
PT_Laurel_426_2010	-14.7773	-68.6208	313	1485	16.1	4.28571	69	10.2931	2.4535	25.2542	0.766667	0.633737	3.98628	2.09238	0.749033	0.531501	0.0825364	0.0472749	0.00518059	0.0192208	3.62786	7.63882	3.40387	5.31902
PT_Lechem_427_2010	-14.7703	-68.6203	269	1512	16.6	3.73494	62	13.4848	3.00912	40.5773	0.732258	0.745541	3.16521	2.41472	0.683898	0.642125	0.0728202	0.0737495	0.00727093	0.0182432	7.82375	8.05972	6.6511	5.66875
PT_Lianas_67_2002	-14.6583	-67.7947	182	321	13.7	6.20438	85	11.6851	4.39009	51.2984	0.838824	0.819829	5.87973	3.85767	0.829866	0.755938	0.108449	0.115423	0.00312898	0.018067	2.99358	4.61276	2.86261	3.53635
PT_Limonu_176_2005	-14.5409	-68.6941	290	949	12.9	2.7907	36	10.0955	2.13626	21.5665	0.641667	0.629625	2.36372	1.68072	0.576642	0.481903	0.0627553	0.0475871	0.0111723	0.022191	6.80386	9.57261	5.82018	6.65686
PT_Llanta_283_2008	-14.6502	-69.0837	102	4327	1.1	1.81818	2	1.02169	1.01302	1.03499	0.45	0.244275	1.81818	1.02331	0.45	0.188651	0	0.00776142	0	0.045544	NA	-1.32593	NA	1.22133
PT_Loma_72_2002	-14.6078	-67.65	186	328	13.1	4.73282	62	10.9469	3.68204	40.307	0.78871	0.793282	4.16645	3.17837	0.759846	0.728508	0.101417	0.107419	0.00582079	0.0179452	5.5846	4.68885	4.95873	3.60956
PT_Majo_43_2002	-14.9833	-67.7833	163	342	12.4	4.91935	61	11.3195	3.98627	45.1226	0.796721	0.818834	4.42891	3.52481	0.774073	0.766518	0.109838	0.126849	0.00557166	0.0172339	4.46514	3.63788	4.06492	3.03567
PT_Mara_131_2003	-14.4772	-68.5361	300	972	16	3.4375	55	12.4397	2.23809	27.8412	0.709091	0.626595	3.06571	1.99045	0.673658	0.547671	0.0664348	0.0526391	0.00706391	0.0194068	5.59634	4.70458	5.01602	4.06682
PT_Marimo_37_2002	-14.9797	-67.7897	299	368	13.8	4.85507	67	8.59463	2.55976	22.0002	0.79403	0.687173	4.19589	2.07905	0.761554	0.515004	0.093645	0.0463029	0.00528919	0.0194972	7.03914	10.3818	6.1401	8.83045
PT_Mauri_49_2002	-14.99	-67.7928	170	313	12.1	5.12397	62	10.3852	3.54817	36.8486	0.804839	0.745745	4.6963	3.23635	0.786951	0.719656	0.109487	0.111152	0.00495559	0.0199953	3.90615	2.80533	3.60964	1.30473
PT_Meseta_46_2002	-14.9778	-67.7997	173	360	13.8	5.07246	70	12.4253	3.73514	46.4104	0.802857	0.776165	4.89763	3.61155	0.795718	0.760774	0.109468	0.122756	0.0045521	0.0177791	1.59714	1.00683	1.56835	0.865675
PT_Minapa_201_2005	-14.348	-68.5512	314	992	16.7	2.93413	49	13.8545	2.42441	33.5889	0.659184	0.667033	2.47206	1.91967	0.59525	0.553482	0.0588844	0.0566511	0.00961056	0.0198516	7.84714	8.90968	6.65244	5.71999
PT_Mutune_236_2006	-14.1479	-68.736	378	1380	8.9	5.39326	48	3.01601	1.51306	4.5634	0.814583	0.34854	5.15653	1.4488	0.805978	0.28653	0.113421	0.0169163	0.00423872	0.021181	2.08713	3.79827	2.03014	2.92764
PT_Mutune_237_2006	-14.1479	-68.7414	393	1309	13.2	5.30303	70	5.78924	2.12694	12.3134	0.811429	0.558281	4.42323	1.78908	0.773812	0.41096	0.0972106	0.0273102	0.004954	0.018478	9.05045	12.371	7.59315	7.97277
PT_Naranj_111_2002	-14.6014	-68.3534	440	1780	12.5	2.96	37	7.93194	1.98294	15.7285	0.662162	0.598353	2.27697	1.39569	0.560595	0.370044	0.0516153	0.026183	0.00994226	0.0188173	13.2331	22.4287	10.2157	12.133
PT_Nidoab_223_2005	-14.2313	-68.5341	304	896	13.4	3.28358	44	10.1408	1.95263	19.8013	0.695455	0.56	2.92577	1.69307	0.658044	0.469782	0.0643864	0.0427686	0.00749479	0.0208814	5.55733	6.06892	4.9915	4.3205
PT_Nucala_203_2005	-14.3454	-68.5394	254	755	12.5	3.36	42	9.87743	2.59618	25.6436	0.702381	0.690755	2.68018	1.92677	0.626644	0.548843	0.0691151	0.060808	0.00959684	0.0213517	9.83601	11.0087	7.89186	6.6464
PT_Orilla_129_2003	-14.4666	-68.5404	252	927	15.4	3.57143	55	13.0255	3.04509	39.6639	0.72	0.745273	2.99782	2.369	0.666227	0.638814	0.0728992	0.0752189	0.00809536	0.0189246	7.86856	8.98825	6.64241	5.62546
PT_Orilla_130_2003	-14.4652	-68.5489	311	986	18.9	3.49206	66	15.1926	2.41733	36.7255	0.713636	0.653385	3.29913	2.17725	0.696747	0.583419	0.0717868	0.0573009	0.00658243	0.0179387	2.68755	4.18985	2.56583	3.9003
PT_Orilla_68_2002	-14.6483	-67.7906	163	283	11.5	5.73913	66	9.99671	4.22656	42.2517	0.825758	0.821729	4.96617	3.52901	0.798523	0.74987	0.118614	0.130477	0.00478698	0.0197305	6.51655	5.34612	5.6892	3.64202
PT_Ovituy_199_2005	-14.3528	-68.5455	278	1066	15.4	2.98701	46	12.5397	2.34656	29.4252	0.665217	0.652992	2.6064	1.97304	0.616105	0.562121	0.0630071	0.0596664	0.00926804	0.020247	6.04077	6.26006	5.29907	4.48816
PT_Ovituy_200_2005	-14.3502	-68.5503	364	1105	16.2	2.77778	45	12.7049	2.16432	27.4974	0.64	0.625519	2.28631	1.68947	0.56238	0.487004	0.05297	0.0424846	0.0101028	0.0193779	9.27825	11.177	7.68305	7.14811
PT_Ovituy_204_2005	-14.3593	-68.5395	240	881	14.4	2.98611	43	12.0147	2.20665	26.5121	0.665116	0.619815	2.77767	2.02047	0.639731	0.570178	0.0740029	0.0685401	0.00955777	0.0223302	2.81669	2.71638	2.65594	2.22286
PT_Palca_425_2010	-14.7804	-68.6298	352	1503	16.4	3.17073	52	11.8536	2.12881	25.2342	0.684615	0.602982	2.76928	1.76128	0.638709	0.489464	0.0630346	0.0428388	0.00818337	0.0187397	6.36882	8.57936	5.60976	6.05761
PT_Palcas_428_2010	-14.7792	-68.6336	418	1509	25	3.4	85	20.7107	2.51472	52.0816	0.705882	0.673735	3.04854	2.16769	0.671858	0.592811	0.0575024	0.0518548	0.00616732	0.0156958	6.11204	6.69231	5.51684	5.15575
PT_Palmar_105_2002	-14.3661	-67.9597	256	357	16.3	5.03067	82	12.7745	3.80281	48.579	0.80122	0.811667	4.2825	2.87078	0.766387	0.682237	0.0909882	0.0862301	0.00495613	0.0179259	8.22272	10.8087	7.02826	7.22024
PT_Palmar_108_2002	-14.3672	-67.9561	240	357	13.6	4.55882	62	10.5804	3.05668	32.341	0.780645	0.734116	3.96543	2.3501	0.74769	0.600343	0.0904155	0.0705168	0.00572175	0.0206379	6.56294	10.02	5.75957	6.4819
PT_Palmar_159_2003	-14.4202	-67.9131	141	355	9.3	4.19355	39	7.31162	2.46089	17.9931	0.761538	0.620543	4.30096	2.45752	0.767304	0.607716	0.123408	0.0936555	0.0066331	0.0271508	-0.870398	0.0360648	-0.869184	0.472456
PT_Palmar_160_2003	-14.4201	-67.9112	203	343	12.3	4.95935	61	9.35626	3.36208	31.4565	0.798361	0.772601	4.07967	2.74445	0.754743	0.669132	0.0974295	0.0926621	0.00583867	0.0203958	9.02893	6.66547	7.47055	5.07306
PT_Palmar_161_2003	-14.4196	-67.9121	214	340	10.5	4.57143	48	7.25215	2.53794	18.4055	0.78125	0.645671	3.82366	2.11426	0.738303	0.550679	0.0969901	0.0657367	0.00659364	0.0234448	7.70979	6.44505	6.51338	4.05173
PT_Palmit_144_2003	-14.6042	-68.7168	457	1852	16.9	2.30769	39	12.7307	1.66675	21.2189	0.566667	0.516588	2.03771	1.44272	0.509023	0.402924	0.0440742	0.0284826	0.0105963	0.0180748	6.12572	7.86567	5.43995	6.28853
PT_Palmit_147_2003	-14.6142	-68.7167	311	1500	14.4	2.43056	35	11.5254	1.67859	19.3463	0.588571	0.538064	2.33436	1.55833	0.571393	0.447722	0.0534542	0.0406241	0.00978345	0.021533	1.79963	2.96021	1.75588	4.19555
PT_Palmit_93_2002	-14.4714	-68.1931	370	1592	21.2	3.86792	82	16.5096	2.56562	42.3574	0.741463	0.665922	3.4575	2.21752	0.710658	0.584521	0.069271	0.0532239	0.00579518	0.0169638	5.92487	6.54027	5.31571	4.79853
PT_Paltuy_167_2004	-15.0429	-68.4866	260	1083	17.3	4.73988	82	14.1555	3.48565	49.3411	0.789024	0.758248	4.14521	2.84786	0.758648	0.684225	0.0884618	0.084814	0.00514152	0.0176367	6.72237	7.51984	5.90803	4.19712
PT_Pampat_385_2010	-15.1317	-68.8788	205	2904	7.6	3.42105	26	5.14582	1.91734	9.86627	0.707692	0.607792	3.02528	1.55785	0.669219	0.42041	0.0805402	0.0451843	0.00874573	0.0271734	4.91401	7.95598	4.39907	6.89579
PT_Pampay_178_2005	-14.5503	-68.6901	270	971	12.7	2.91339	37	9.71886	1.84552	17.9363	0.656757	0.539508	2.69153	1.68312	0.628227	0.47376	0.0681023	0.0455729	0.00936434	0.0222203	3.25773	3.56358	3.04664	2.95891
PT_Panteo_202_2005	-14.3311	-68.5439	328	762	12.7	2.91339	37	8.60821	2.04616	17.6138	0.656757	0.598737	2.53505	1.56156	0.605295	0.42955	0.0620263	0.0364252	0.00963037	0.0207765	6.09966	13.3038	5.34373	8.14319
PT_Paripa_429_2010	-14.7786	-68.6407	414	1564	21.1	3.6019	76	15.5843	2.25642	35.1647	0.722368	0.6258	3.24977	1.93744	0.692176	0.524641	0.0616661	0.0429635	0.00581996	0.0169402	5.71018	7.4244	5.1878	5.9716
PT_Patasa_324_2009	-14.7777	-68.9762	193	2667	10.5	3.42857	36	8.55741	2.70302	23.1309	0.708333	0.72664	2.85209	2.05019	0.64909	0.577453	0.0820919	0.0776936	0.0100787	0.0246167	7.02238	8.40258	5.87804	6.06037
PT_Patasa_325_2009	-14.7754	-68.9753	330	2470	16.1	3.29193	53	12.9667	2.31638	30.0357	0.696226	0.649479	2.86832	1.85803	0.651206	0.517989	0.0610451	0.046132	0.00741401	0.0187658	6.93929	9.93551	6.07239	7.00689
PT_Perfil_78_2002	-14.4967	-68.2508	246	1930	14.8	3.98649	59	11.4906	2.70227	31.0506	0.749153	0.684612	3.56598	2.34107	0.719412	0.611059	0.0854087	0.0723277	0.00669343	0.0202982	4.92349	4.9939	4.44326	3.6236
PT_Piara_387_2010	-14.7766	-69.015	319	2804	13.2	2.87879	38	9.46361	1.77544	16.8021	0.652632	0.522264	2.60365	1.57158	0.615689	0.434768	0.06451	0.0393117	0.00948649	0.0216695	4.265	5.18576	3.89418	4.03779
PT_Piara_388_2010	-14.7791	-69.0156	414	2746	14.6	2.80822	41	10.0263	1.67195	16.7636	0.643902	0.52091	2.49382	1.46591	0.598826	0.39202	0.053464	0.0291899	0.00857477	0.0193446	5.88052	7.05867	5.25691	6.66287
PT_Piara_389_2010	-14.7838	-69.0149	235	2813	9.4	2.87234	27	7.03751	1.69776	11.948	0.651852	0.451751	2.5399	1.56757	0.605939	0.433761	0.0752805	0.0446074	0.0116424	0.0253022	4.41604	2.91869	3.94361	0.711012
PT_Piara_390_2010	-14.7828	-69.0204	310	2799	10.5	2.66667	28	7.89959	1.56904	12.3947	0.625	0.487038	2.40136	1.38785	0.583355	0.375902	0.0544614	0.0327959	0.00942053	0.0229013	4.87152	5.52479	4.42063	4.85283
PT_Piara_391_2010	-14.7836	-69.0213	276	2803	11.7	3.24786	38	8.84741	2.14143	18.9461	0.692105	0.628523	2.73294	1.68149	0.633872	0.472243	0.0674085	0.0459206	0.00900017	0.0219077	7.6388	10.016	6.4702	7.13358
PT_Piara_392_2010	-14.787	-69.0266	382	3069	11.5	3.21739	37	7.86089	1.54799	12.1685	0.689189	0.445955	2.96192	1.39012	0.662209	0.348808	0.0668969	0.0251466	0.00760904	0.020284	3.81888	6.27777	3.54575	4.78937
PT_Piara_393_2010	-14.7879	-69.0194	351	2961	11.1	3.06306	34	7.69624	1.83907	14.1539	0.673529	0.533529	2.49082	1.43385	0.598306	0.386372	0.058299	0.0311072	0.00937276	0.0206151	9.81574	13.0264	8.02576	7.13831
PT_Piara_394_2010	-14.796	-69.0299	307	2975	13.9	2.94964	41	10.5464	2.05735	21.6976	0.660976	0.611399	2.47737	1.70364	0.596099	0.490551	0.0613304	0.0476844	0.00996885	0.0211439	7.70051	7.41758	6.50795	5.71551
PT_Piara_395_2010	-14.7928	-69.0258	304	2946	9.9	2.82828	28	7.04947	1.90332	13.4174	0.646429	0.599087	2.41533	1.42105	0.585698	0.376761	0.0628944	0.0330536	0.0107339	0.022774	6.56586	14.5905	5.6578	9.76228
PT_Pichan_234_2005	-14.2427	-68.5259	336	840	13	3.53846	46	8.22544	2.14999	17.6846	0.717391	0.621664	3.01202	1.63801	0.667809	0.43733	0.0718582	0.0376729	0.00788796	0.0205759	7.32614	13.5901	6.28586	8.95873
PT_Piecer_183_2005	-14.5489	-68.6843	393	1272	15.3	2.87582	44	9.8934	1.79884	17.7966	0.652273	0.545814	2.62943	1.53899	0.619486	0.415102	0.0609956	0.0317663	0.00879108	0.0194128	4.03935	8.17984	3.7295	6.73328
PT_Piedel_71_2002	-14.605	-67.6528	219	320	14.1	5.1773	73	11.3584	4.09004	46.4563	0.806849	0.813386	4.19742	3.05934	0.761635	0.71497	0.0958213	0.099978	0.00542357	0.0178771	10.2261	10.3093	8.33665	5.50516
PT_Piedem_103_2002	-14.36	-67.9725	188	398	13	5.30769	69	10.2782	3.71772	38.2116	0.811594	0.780405	4.76115	3.18108	0.789861	0.712	0.107181	0.105281	0.00471567	0.0191295	5.09921	5.09725	4.60875	3.57588
PT_Piñapi_152_2003	-14.6135	-68.6831	152	1155	6.6	2.12121	14	5.09191	1.87157	9.52986	0.528571	0.586352	1.825	1.5192	0.451357	0.457294	0.065418	0.0620998	0.0195363	0.0314789	4.52793	5.6742	3.95236	4.09983
PT_Pino_262_2007	-14.6064	-68.9414	601	2084	28.2	2.55319	72	20.7779	1.86574	38.7661	0.608333	0.552738	2.35335	1.63225	0.574937	0.464261	0.0422788	0.0307183	0.00762809	0.0150474	4.72676	7.6009	4.3781	5.87987
PT_Planoas_124_2003	-14.4727	-68.5353	175	900	9.4	5.21277	49	6.98226	3.07889	21.4976	0.808163	0.72185	4.38788	2.43104	0.771955	0.601289	0.11069	0.0811009	0.00573262	0.0240629	7.45221	7.98821	6.31617	5.01024
PT_Planop_82_2002	-14.4964	-68.2611	586	2172	16.2	3.64198	59	6.86357	2.05708	14.1189	0.725424	0.631999	3.08419	1.4478	0.675622	0.337684	0.0651062	0.0195993	0.00683167	0.0161278	8.56726	31.0868	7.28983	18.249
PT_Planop_87_2002	-14.4847	-68.2153	371	1699	19.8	3.53535	70	16.1391	2.20679	35.6157	0.717143	0.597739	3.14803	1.98034	0.682207	0.543859	0.0648225	0.0492993	0.0065202	0.0175331	5.9751	4.59338	5.35807	3.07307
PT_Planopi_123_2003	-14.4658	-68.5358	160	899	8.8	4.31818	38	7.20655	2.93989	21.1865	0.768421	0.725606	3.55039	2.27118	0.718114	0.603018	0.101013	0.0904087	0.00796613	0.025692	7.60095	7.3965	6.31506	4.77145
PT_Planor_102_2002	-14.3664	-67.9728	222	455	17.6	5.05682	89	15.8487	3.64852	57.8243	0.802247	0.753107	4.91311	3.57492	0.796389	0.754852	0.094064	0.103649	0.0038853	0.0157663	1.52773	0.710126	1.50784	-0.110648
PT_Podoca_386_2010	-15.123	-68.8926	158	2813	7.5	3.6	27	6.14177	2.5953	15.9397	0.722222	0.732416	2.725	1.94128	0.63265	0.556129	0.0878414	0.0829175	0.0117352	0.0276557	9.96113	7.88758	7.63276	6.37434
PT_Ppmcen_107_2002	-14.3594	-67.9594	176	361	13	4.84615	63	11.44	3.53524	40.4432	0.793651	0.766633	4.51296	3.23747	0.778291	0.726414	0.107284	0.112244	0.00524778	0.0191652	3.10573	2.6529	2.92686	2.09854
PT_Ppmnor_80_2002	-14.4986	-68.2528	284	2019	13.7	3.35766	46	10.3539	2.61265	27.051	0.702174	0.700668	2.72598	1.87704	0.632955	0.532466	0.0643061	0.0530961	0.00863428	0.0204042	9.82314	13.8541	8.01671	8.24355
PT_Ppmnor_99_2002	-14.3572	-67.9619	276	365	18.9	5.07937	96	14.9137	3.84817	57.3903	0.803125	0.80801	4.56803	3.07982	0.781011	0.701385	0.0854457	0.0820341	0.00408468	0.0159978	5.98432	9.36626	5.41391	6.66494
PT_Ppmsur_98_2002	-14.3621	-67.9614	239	360	17.1	5.08772	87	14.5601	3.72783	54.2777	0.803448	0.775944	4.61644	3.21756	0.783294	0.721307	0.0937405	0.0971513	0.00439437	0.0172638	5.0275	5.25233	4.58646	3.16486
PT_Ppmtsu_81_2002	-14.4975	-68.2494	341	1907	18.1	3.14917	57	15.0824	2.31688	34.9442	0.682456	0.642265	2.69501	1.92212	0.628762	0.547955	0.0596577	0.0524819	0.00819747	0.0188704	7.61282	7.52182	6.55005	4.9978
PT_Pucara_227_2005	-14.24	-68.5471	345	691	11.6	3.62069	42	6.7701	1.91307	12.9516	0.72381	0.531812	3.04859	1.57651	0.671752	0.400931	0.0803445	0.0315012	0.0086288	0.0206933	7.12058	10.684	6.03295	6.32481
PT_Puente_383_2010	-15.1037	-68.9291	291	2981	10.4	2.78846	29	7.96726	1.79282	14.2839	0.641379	0.539075	2.38419	1.48733	0.580283	0.40994	0.0626436	0.0360874	0.0109856	0.0228536	6.45346	8.46537	5.56149	5.65054
PT_Quebra_115_2002	-14.5205	-68.3039	271	1950	11.7	3.67521	43	8.8234	2.40807	21.2474	0.727907	0.682279	2.9604	1.80215	0.661992	0.499228	0.0751042	0.0499475	0.00852548	0.0216449	9.51762	12.1313	7.73155	8.45703
PT_Queñua_284_2008	-14.6073	-69.1479	89	4351	1	1	1	1	1	1	0	0.235152	1	1	0	0.192334	0	0	0	0.0489295	NA	NA	NA	0.875089
PT_Quequa_281_2008	-14.6513	-69.0866	142	4203	2	1	2	1.83843	1.0799	1.98532	0	0.281006	1.00092	1.03697	0.000875	0.214269	0.00690304	0.0185605	0.00655789	0.0364383	-0.133427	2.31285	-0.133427	1.83151
PT_Quequa_282_2008	-14.6508	-69.0879	185	4211	1.8	1.11111	2	1.27599	1.03965	1.32658	0.1	0.156188	1.10626	1.03109	0.093375	0.16442	0.0606712	0.0127506	0.0489495	0.0314515	0.0799947	0.670946	0.135343	-0.261723
PT_Resina_187_2005	-14.3314	-68.5558	330	686	13	3.07692	40	8.19549	1.92627	15.7868	0.675	0.548256	2.66183	1.59569	0.624084	0.430909	0.0665826	0.0364056	0.00938524	0.0202836	6.2343	9.08062	5.42514	5.78529
PT_Resina_188_2005	-14.3276	-68.5594	360	764	15.8	2.53165	40	12.3053	2.27914	28.0455	0.605	0.665178	2.00616	1.61724	0.501254	0.484223	0.0477625	0.0435608	0.0118539	0.0194441	11.002	15.1948	8.75211	9.30645
PT_Resina_189_2005	-14.3254	-68.565	271	715	12.6	3.09524	39	9.53316	2.21786	21.1432	0.676923	0.632436	2.62154	1.73474	0.618337	0.4978	0.0613508	0.0496772	0.00888992	0.0216479	7.72112	9.72517	6.59015	6.21937
PT_Resina_190_2005	-14.3217	-68.5752	406	804	14.4	2.70833	39	9.76271	1.92356	18.7791	0.630769	0.58767	2.32987	1.46902	0.570577	0.402847	0.0521268	0.0311462	0.00958418	0.0197275	7.26048	14.5936	6.28038	9.36879
PT_Resina_191_2005	-14.3232	-68.5785	281	780	10	3.7	37	6.90634	1.91436	13.2212	0.72973	0.565198	3.22745	1.57096	0.689959	0.410513	0.0817988	0.0349741	0.00782476	0.022549	5.77702	9.81852	5.08262	6.85995
PT_Resina_193_2005	-14.3326	-68.5684	344	893	16.1	2.98137	48	10.8273	2.07574	22.4746	0.664583	0.593099	2.66288	1.74918	0.62425	0.48204	0.06426	0.0417863	0.0090196	0.0191038	4.95614	7.81515	4.47174	5.81346
PT_Resina_194_2005	-14.3358	-68.5655	335	803	15.3	3.0719	47	11.6961	2.16782	25.3551	0.674468	0.591201	2.59218	1.74979	0.613995	0.493005	0.0633147	0.045507	0.00940747	0.0199505	7.5767	9.18605	6.42823	4.92198
PT_Resina_196_2005	-14.335	-68.5739	255	1173	14.8	2.83784	42	11.8026	2.12284	25.0549	0.647619	0.609164	2.71442	1.92119	0.63136	0.543898	0.069096	0.0599564	0.00932788	0.0217803	1.78623	3.36326	1.74311	2.99659
PT_Resina_197_2005	-14.3365	-68.5744	403	1231	16.7	2.75449	46	12.4603	2.05499	25.6058	0.636957	0.571966	2.28084	1.61006	0.561373	0.461376	0.0478214	0.0368114	0.00916551	0.0183563	9.9046	12.0869	8.24653	6.02461
PT_Resina_198_2005	-14.3342	-68.5715	413	1054	17.3	2.65896	46	12.2561	1.94106	23.7899	0.623913	0.551798	2.23285	1.62135	0.551925	0.458622	0.049363	0.0356966	0.00986288	0.018154	8.63207	8.95626	7.29889	5.13255
PT_Retama_44_2002	-14.9764	-67.8147	141	304	9.4	5.10638	48	7.7627	2.99787	23.2716	0.804167	0.701602	4.78848	2.81023	0.791023	0.65936	0.125581	0.119047	0.00544421	0.0263049	2.53144	1.57622	2.41426	1.60586
PT_Ribera_74_2002	-14.6161	-67.6569	134	254	9	4.77778	43	7.55246	3.60212	27.2048	0.790698	0.784556	4.10901	2.97112	0.756421	0.704464	0.12165	0.134026	0.00714699	0.024704	5.49751	4.70804	4.79597	3.24205
PT_Rincon_257_2006	-14.7967	-68.6197	259	1761	19.5	4.61538	90	17.1537	3.65586	62.7114	0.783333	0.788432	4.30993	3.22007	0.767882	0.730567	0.0875223	0.0930918	0.00469332	0.0155749	3.49007	4.68134	3.29215	3.71528
PT_Rincon_362_2009	-14.8832	-68.7815	260	3172	11.5	2.52174	29	8.4835	2.03586	17.2712	0.603448	0.6177	2.14234	1.6249	0.532874	0.472669	0.0585104	0.047282	0.0127099	0.0226654	6.48429	8.69163	5.55269	6.3988
PT_Rioubi_221_2005	-14.2208	-68.5213	263	799	10.9	3.21101	35	8.08637	1.87969	15.1999	0.688571	0.542119	2.86234	1.59993	0.650406	0.444157	0.0736186	0.0444361	0.00895601	0.0243037	4.73612	6.29588	4.26146	4.03073
PT_Rocoro_109_2002	-14.3471	-67.9614	217	375	16.3	4.66258	76	14.3879	3.23444	46.5366	0.785526	0.74435	4.44479	3.09081	0.774908	0.711364	0.0983693	0.0990576	0.00496634	0.0179969	2.21393	1.44999	2.13808	1.83288
PT_Ruinas_30_2001	-13.8972	-68.1651	256	825	16.3	5.33742	87	12.7186	2.99427	38.0829	0.812644	0.688338	5.01052	2.73691	0.800344	0.636607	0.097703	0.0762608	0.00387929	0.0194928	3.34591	3.37471	3.17054	2.65381
PT_Ruinas_31_2001	-13.8929	-68.1657	209	770	13.3	4.66165	62	10.6833	2.38919	25.5244	0.785484	0.620475	4.70396	2.43386	0.787322	0.597401	0.0977959	0.0769712	0.00439934	0.0225229	-0.432592	-0.580358	-0.417768	1.02443
PT_Ruinas_32_2001	-13.8935	-68.1601	411	932	18.3	3.1694	58	12.1461	1.8544	22.5239	0.684483	0.545927	3.0482	1.65297	0.671792	0.444186	0.0641104	0.0340723	0.00689192	0.0182266	1.89054	5.91201	1.84136	5.58203
PT_Ruinas_33_2001	-13.9005	-68.1655	441	992	24.5	3.63265	89	19.6779	2.46251	48.4572	0.724719	0.656401	3.2448	2.06153	0.69171	0.560764	0.0599624	0.0471913	0.00568933	0.0162443	6.46827	8.49694	5.80201	5.88748
PT_Ruinas_34_2001	-13.8971	-68.162	381	870	26.6	3.08271	82	23.0116	2.31209	53.2049	0.67561	0.623978	3.06507	2.28598	0.673615	0.618478	0.0607427	0.0586348	0.00644955	0.0161788	0.290388	0.445324	0.309248	0.339969
PT_Ruinas_35_2001	-13.8934	-68.1566	493	902	27.5	2.94545	81	21.6698	1.98678	43.0533	0.660494	0.543965	2.83296	1.89878	0.646897	0.52749	0.0513048	0.0386493	0.00638961	0.0151657	2.19264	2.27713	2.12797	1.08629
PT_Ruinas_36_2001	-13.9047	-68.1563	309	1011	19.1	4.92147	94	14.5875	2.62819	38.3386	0.796809	0.620556	4.75022	2.54074	0.789414	0.607939	0.0864269	0.0604396	0.00382136	0.0173146	1.98143	1.44682	1.93509	0.728672
PT_Ruinas_75_2002	-13.8984	-68.161	280	923	19.2	4.0625	78	16.4756	2.98469	49.1745	0.753846	0.723979	3.71355	2.63299	0.73059	0.6646	0.0804806	0.0776163	0.00581261	0.0172828	4.33588	4.53122	4.00103	3.43572
PT_Rumi_424_2010	-14.7792	-68.6259	374	1487	22.6	3.76106	85	17.8726	2.47631	44.2581	0.734118	0.629943	3.47705	2.24783	0.712284	0.591693	0.0698576	0.0551574	0.00577198	0.0167893	4.06557	4.14249	3.78268	2.27826
PT_Sanjos_333_2009	-14.8208	-69.0725	93	3653	1.1	1.81818	2	1.0384	1.02996	1.06951	0.45	0.324178	1.81845	1.02541	0.450075	0.196813	0.00703826	0.00941016	0.00193552	0.0464529	-0.0387492	0.483108	-0.0387492	2.7418
PT_Sanjos_334_2009	-14.8209	-69.0725	126	3653	1.1	1.81818	2	1.03093	1.02155	1.05315	0.45	0.205108	1.81818	1.01884	0.45	0.16743	0	0.00566996	0	0.0391937	NA	0.477923	NA	0.961346
PT_Sanmig_181_2005	-14.5528	-68.6869	682	1114	13.8	2.82609	39	4.56265	1.37409	6.26948	0.646154	0.308117	2.39481	1.25805	0.582168	0.25139	0.0601197	0.0152634	0.0104481	0.0161009	7.17368	7.60244	6.12415	3.52318
PT_Sanroq_228_2005	-14.2129	-68.5111	276	841	12.4	4.35484	54	7.28871	2.16222	15.7598	0.77037	0.599421	4.09532	1.89132	0.755677	0.472729	0.0990282	0.042987	0.00588215	0.0217522	2.62064	6.30179	2.49799	5.82432
PT_Santaa_328_2009	-14.775	-68.9704	365	2433	20.5	2.92683	60	17.5115	2.06179	36.105	0.658333	0.573718	2.70308	1.90367	0.629882	0.540755	0.0579332	0.049957	0.007911	0.0182715	3.86227	3.16504	3.59647	1.80406
PT_Santaa_344_2009	-14.7717	-68.9716	228	2216	12.6	3.01587	38	10.4975	2.19884	23.0824	0.668421	0.61819	2.69934	1.92524	0.629274	0.549232	0.0722954	0.0636872	0.00990387	0.0222741	4.37838	4.29595	3.95274	3.09588
PT_Santaa_345_2009	-14.7728	-68.9748	385	2264	10.9	2.56881	28	7.92301	1.66128	13.1623	0.610714	0.485336	2.11516	1.32519	0.526982	0.350929	0.0476999	0.0266141	0.0106357	0.0203117	9.51052	12.6283	7.87277	6.6172
PT_Santaa_346_2009	-14.7583	-68.9609	281	2296	12.5	3.28	41	9.67503	1.77317	17.1555	0.695122	0.498083	3.08033	1.64636	0.675161	0.451265	0.0763647	0.0433607	0.00802827	0.0225806	2.61465	2.92452	2.48634	2.07338
PT_Santaa_347_2009	-14.7687	-68.9795	402	2180	8.9	4.04494	36	3.47427	1.53009	5.31593	0.752778	0.364773	3.30915	1.37731	0.697543	0.291538	0.098114	0.0198689	0.00892801	0.0206658	7.4994	7.68932	6.18668	3.54377
PT_Santaa_348_2009	-14.7681	-68.9707	395	2114	17.8	2.80899	50	13.7884	1.79894	24.8045	0.644	0.535503	2.59874	1.60366	0.615028	0.454218	0.0546797	0.0372023	0.00808801	0.0188882	3.84511	5.24916	3.58209	4.30345
PT_Santaa_349_2009	-14.7591	-68.9634	262	2235	12	3.5	42	8.15719	2.01757	16.4577	0.714286	0.567837	3.19123	1.79236	0.686437	0.481104	0.0816824	0.0475868	0.00799342	0.0228421	3.78012	4.73263	3.48397	3.79705
PT_Santaa_350_2009	-14.7613	-68.9644	229	2329	11.9	3.36134	40	9.37156	2.04292	19.1454	0.7025	0.564001	3.11503	1.85947	0.678755	0.51677	0.0817903	0.0606463	0.0084212	0.0241558	3.01153	3.02498	2.81967	1.95524
PT_Santaa_351_2009	-14.7626	-68.9662	282	2235	8.7	3.33333	29	4.60479	1.49339	6.87675	0.7	0.400119	3.18265	1.43244	0.685516	0.341794	0.0953609	0.0283641	0.00939743	0.0235604	1.58011	2.14888	1.54132	2.47557
PT_Santaa_352_2009	-14.7716	-68.9818	243	2352	13.1	3.81679	50	10.3194	2.62894	27.1292	0.738	0.68484	3.2171	2.12944	0.688973	0.578872	0.0794335	0.0670306	0.00763862	0.0216021	7.54959	7.45174	6.41831	4.90546
PT_Santar_417_2011	-14.7725	-68.7206	143	1170	9.7	4.74227	46	8.36906	3.14427	26.3146	0.78913	0.719419	4.24397	2.82629	0.76417	0.681324	0.124557	0.123237	0.00689432	0.0248342	4.00054	2.58025	3.6205	1.53399
PT_Santar_418_2010	-14.7763	-68.7185	277	1159	11.7	3.67521	43	7.81649	2.14357	16.7551	0.727907	0.579222	3.20356	1.74392	0.687662	0.466734	0.0783276	0.044695	0.007607	0.0223154	6.02153	8.9417	5.29056	5.04082
PT_Santar_419_2010	-14.7619	-68.7289	324	1407	17.4	2.75862	48	13.9733	1.95787	27.3578	0.6375	0.570012	2.60508	1.78824	0.61592	0.512297	0.0618292	0.0494984	0.00908402	0.0202353	2.48325	3.42688	2.37562	2.85217
PT_Santar_421_2010	-14.6699	-68.7123	242	1244	15.1	3.64238	55	12.72	2.45558	31.2349	0.725455	0.655097	3.42883	2.22384	0.708176	0.595427	0.0850404	0.0730237	0.00722733	0.0212965	2.51119	3.17355	2.39067	2.80188
PT_Santar_422_2010	-14.6725	-68.7126	282	1373	17.5	3.54286	62	14.598	2.34132	34.1786	0.717742	0.644472	3.39807	2.14555	0.705568	0.579585	0.0760898	0.0633428	0.00658393	0.0200334	1.90289	3.09068	1.84908	3.23893
PT_Santar_423_2010	-14.6724	-68.7439	212	1338	11.2	4.73214	53	7.70903	2.37791	18.3314	0.788679	0.626335	4.29405	2.21808	0.766984	0.55591	0.103789	0.0639136	0.00561187	0.0231179	4.22104	2.50075	3.86596	3.04633
PT_Santat_120_2003	-14.6315	-68.3788	468	1824	13.2	2.5	33	8.67379	1.46705	12.7249	0.6	0.4118	2.22307	1.31865	0.549941	0.330277	0.0504907	0.0223226	0.0101803	0.0184454	5.48474	6.64821	4.91724	4.41966
PT_Santia_415_2011	-14.6774	-68.7347	239	1180	13.9	3.38129	47	11.2344	2.26196	25.4119	0.704255	0.60695	3.15123	2.06749	0.682456	0.564059	0.0807731	0.0652729	0.00810817	0.0221751	2.84824	2.97932	2.68852	1.93421
PT_Santia_416_2011	-14.6809	-68.7309	184	1266	6.1	3.77049	23	3.72766	1.60499	5.98285	0.734783	0.441311	3.53464	1.50083	0.716807	0.374898	0.111505	0.0386345	0.00887691	0.0285805	2.11512	2.6959	2.02504	2.32371
PT_Sector_263_2007	-14.5944	-68.9411	348	1968	22.2	3.42342	76	18.6669	2.48784	46.4402	0.707895	0.671251	3.21137	2.24217	0.688468	0.60379	0.0677963	0.0607116	0.00656267	0.0174294	3.12784	4.04661	2.96022	3.87056
PT_Sendac_90_2002	-14.4514	-68.195	232	1629	14	4.14286	58	10.8705	2.47582	26.9134	0.758621	0.640268	3.94735	2.25454	0.746522	0.582756	0.0940198	0.0713423	0.0060226	0.0219836	2.07939	3.10166	2.00881	2.6161
PT_Sendae_371_2009	-14.8843	-68.7773	410	3206	15.7	2.35669	37	10.5653	1.75348	18.5261	0.575676	0.545796	2.05035	1.48445	0.512003	0.41382	0.0488344	0.0322159	0.0115897	0.0190548	6.27299	8.3508	5.49391	6.9261
PT_Senkha_329_2009	-14.8192	-69.0663	107	3542	1.5	2	3	1.17476	1.10419	1.29715	0.5	0.420588	2.05403	1.07457	0.5124	0.210675	0.0829726	0.0137823	0.0186718	0.0429856	-0.651215	2.14907	-0.664103	4.88334
PT_Sipico_173_2005	-14.5582	-68.6814	256	1248	10.6	3.20755	34	7.8419	1.76285	13.8241	0.688235	0.49364	2.9606	1.6364	0.661985	0.440564	0.0799492	0.0414738	0.00910586	0.0231286	3.08877	3.04891	2.88276	2.29486
PT_Siripi_430_2010	-14.7838	-68.6414	287	1593	19.3	3.93782	76	16.2714	3.16397	51.4822	0.746053	0.758264	3.47334	2.65693	0.711956	0.67507	0.0758691	0.079295	0.0062652	0.0171407	6.12218	6.3944	5.44224	4.85356
PT_Siripi_431_2010	-14.7681	-68.6341	460	1654	24.6	2.80488	69	17.8843	1.94864	34.85	0.643478	0.569095	2.71399	1.81764	0.631389	0.504426	0.0547414	0.0378267	0.00740251	0.0163348	1.66038	3.46325	1.63311	3.95899
PT_Siripi_432_2010	-14.771	-68.6386	530	1539	25.1	3.50598	88	18.3121	2.16873	39.7141	0.714773	0.608542	3.10202	1.82725	0.677535	0.500132	0.053149	0.0357183	0.00552318	0.0157155	7.60038	9.56035	6.74204	6.89831
PT_Sobrep_94_2002	-14.4708	-68.1942	340	1612	15.8	3.79747	60	10.5931	1.93253	20.4714	0.736667	0.512745	3.59178	1.82715	0.721463	0.476163	0.0759364	0.0383813	0.00587289	0.0190518	2.70869	2.74552	2.58887	1.92015
PT_Solida_97_2002	-14.4478	-68.1867	279	1600	14.2	3.52113	50	9.86257	2.14618	21.1669	0.716	0.578626	3.20249	1.93633	0.687556	0.520897	0.0784522	0.0514339	0.00762207	0.021141	4.0616	4.08009	3.7318	2.73067
PT_Subida_226_2005	-14.2301	-68.5427	262	990	9.3	3.87097	36	5.45345	1.88852	10.299	0.741667	0.53013	3.40231	1.60866	0.705878	0.410181	0.090009	0.0364274	0.00773721	0.0236389	5.20677	7.68268	4.62556	5.07423
PT_Sucuil_382_2010	-15.1086	-68.9224	283	3065	13.9	2.08633	29	11.0569	1.72575	19.0814	0.52069	0.53062	1.96039	1.58154	0.489533	0.468171	0.0525918	0.0465336	0.0136515	0.0225045	2.39461	3.09905	2.28231	2.77495
PT_Sumpul_297_2008	-14.5771	-68.7762	180	1092	10.8	3.7963	41	9.05563	2.73987	24.8112	0.736585	0.717081	3.24913	2.32541	0.691979	0.623378	0.0920603	0.0914574	0.00868875	0.0237362	5.94359	4.53173	5.13377	3.94768
PT_Sumpul_298_2008	-14.5771	-68.7747	264	1110	13.8	3.62319	50	11.3494	2.60231	29.5347	0.724	0.69299	2.98152	2.02872	0.664404	0.565867	0.0722442	0.0642475	0.00811281	0.0211148	8.88196	8.92776	7.34591	6.02058
PT_Sumpul_299_2008	-14.5767	-68.7794	217	1162	12.1	3.63636	44	9.68723	2.29559	22.2379	0.725	0.62647	3.34932	2.02587	0.701241	0.552782	0.0848849	0.0666608	0.00753929	0.0231285	3.38158	4.04622	3.15137	3.186
PT_Sumpul_300_2008	-14.5668	-68.7825	289	1545	16	3.25	52	13.2552	2.21028	29.2976	0.692308	0.603869	2.90473	1.97619	0.655533	0.552402	0.0703193	0.0580641	0.00832878	0.020272	4.91001	4.03151	4.41541	2.53879
PT_Sumpul_301_2008	-14.5668	-68.7824	184	1545	11.2	3.30357	37	9.5343	2.37414	22.6357	0.697297	0.650627	3.04193	2.12641	0.671009	0.587334	0.0843208	0.0793505	0.00908218	0.0241644	3.10298	3.12185	2.89444	2.6193
PT_Sumpul_302_2008	-14.5694	-68.7848	299	1534	13.4	3.20896	43	10.9373	2.0149	22.0375	0.688372	0.578226	2.73884	1.68424	0.63469	0.480577	0.0630137	0.0473545	0.00838792	0.0217666	7.46048	6.98251	6.39999	4.48618
PT_Sumpul_303_2008	-14.5752	-68.7782	204	1218	12.8	3.82812	49	10.8925	2.55232	27.8013	0.738776	0.651683	3.50902	2.33999	0.714841	0.615506	0.0882498	0.0817419	0.00713998	0.0223404	3.61593	2.59767	3.35221	1.61937
PT_Sumpul_304_2008	-14.5749	-68.7816	218	1240	12.4	3.46774	43	10.0857	2.27051	22.8996	0.711628	0.612496	3.16245	2.04918	0.683565	0.563321	0.0843839	0.0688889	0.00842203	0.0233151	3.61788	3.21277	3.33207	2.10913
PT_Sumpul_305_2008	-14.5739	-68.785	230	1277	15.3	2.87582	44	12.9374	2.25378	29.158	0.652273	0.635831	2.81709	2.12484	0.644761	0.595373	0.076713	0.0747629	0.00964906	0.022169	0.765537	1.72464	0.778456	1.82498
PT_Sumpul_306_2008	-14.5801	-68.7757	213	1032	10.3	3.78641	39	7.77313	2.33611	18.1589	0.735897	0.642605	3.28355	1.88063	0.69524	0.517745	0.0867295	0.061838	0.0080133	0.0245703	5.79805	7.36566	5.07378	5.08175
PT_Sumpul_307_2008	-14.5781	-68.7718	289	1040	13.6	3.01471	41	10.6527	2.31314	24.6413	0.668293	0.642653	2.42844	1.78896	0.587935	0.519185	0.0632353	0.0539711	0.0107012	0.0212512	9.27111	9.71237	7.50915	5.80993
PT_Sumpul_308_2008	-14.5786	-68.7687	343	1015	12.8	3.20312	41	7.15572	1.63134	11.6734	0.687805	0.426182	2.98165	1.5383	0.66438	0.392355	0.0791708	0.0329146	0.00886906	0.0209046	2.79738	2.82684	2.64113	1.61814
PT_Supayc_279_2008	-14.6783	-69.1073	197	4177	1.5	1.33333	2	1.27283	1.09138	1.38915	0.25	0.220943	1.0829	1.02869	0.074175	0.160513	0.0556243	0.0121919	0.0464532	0.0308633	4.50222	5.14218	3.78499	1.958
PT_Supayc_280_2008	-14.7274	-69.0721	187	4027	1.8	1.11111	2	1.3522	1.05595	1.42786	0.1	0.217238	1.05298	1.02953	0.048525	0.16851	0.0463853	0.0134505	0.0407726	0.0332377	1.25315	1.96399	1.26249	1.46605
PT_Tamboq_134_2003	-14.6892	-68.9773	354	3489	7.4	3.10811	23	5.03892	1.99404	10.0478	0.678261	0.642727	2.12645	1.2847	0.529478	0.328997	0.04957	0.0246367	0.0109145	0.0216166	19.8035	28.7918	13.6317	14.5134
PT_Tamboq_135_2003	-14.6841	-68.9729	266	3491	5.8	1.89655	11	3.92763	1.53742	6.03843	0.472727	0.54069	1.49982	1.20661	0.332482	0.293947	0.0512326	0.0272751	0.0226376	0.0259729	7.74371	12.1288	6.19525	9.5
PT_Tamboq_136_2003	-14.6869	-68.9796	204	3254	6.6	2.12121	14	4.83467	1.50145	7.25899	0.528571	0.473853	1.90204	1.3198	0.473689	0.360425	0.0621828	0.0395687	0.0171327	0.0294064	3.52465	4.59056	3.20335	3.85725
PT_Tamboq_137_2003	-14.6911	-68.9792	497	3546	8.6	2.09302	18	5.83974	1.41408	8.25786	0.522222	0.478117	1.70518	1.16822	0.4132	0.254137	0.0419564	0.0159864	0.0143501	0.0190136	9.2439	15.3792	7.59733	11.78
PT_Tamboq_138_2003	-14.6882	-68.9764	277	3488	7.7	2.20779	17	5.49943	1.82475	10.0351	0.547059	0.598041	1.70591	1.30591	0.413388	0.360936	0.0455341	0.0321449	0.0155491	0.0242323	11.0221	16.1407	8.59666	9.78467
PT_Tamboq_139_2003	-14.6877	-68.9791	162	3354	5.8	2.75862	16	4.32479	2.38434	10.3118	0.6375	0.69151	1.95874	1.53577	0.488856	0.457511	0.0680729	0.0612721	0.0176577	0.0311372	11.7503	13.8494	8.41809	7.51508
PT_Tamboq_140_2003	-14.6889	-68.9779	390	3460	8.5	1.76471	15	5.45498	1.63286	8.90719	0.433333	0.580319	1.52508	1.1821	0.34383	0.282198	0.0408112	0.0207556	0.0174813	0.0204444	5.87154	21.7172	5.11995	14.5821
PT_Tamboq_141_2003	-14.6856	-68.9963	152	3452	5	2.6	13	3.72784	1.77602	6.62072	0.615385	0.570786	2.04395	1.41942	0.510038	0.40311	0.07846	0.0528825	0.0186082	0.0335341	7.08704	6.74328	5.66127	5.00016
PT_Tamboq_142_2003	-14.6847	-68.996	271	3408	8.8	2.27273	20	6.32722	2.21951	14.0433	0.56	0.699628	1.6653	1.39604	0.399018	0.408152	0.0477364	0.0404149	0.017139	0.0238532	12.7246	20.3754	9.39278	12.2196
PT_Tamboq_143_2003	-14.6854	-68.98	446	3231	8.4	2.5	21	5.61954	1.50164	8.43855	0.6	0.495196	2.04574	1.18892	0.510931	0.270189	0.0461127	0.0181205	0.0109832	0.0197808	9.85117	17.2579	8.10955	11.375
PT_Tanhua_337_2009	-14.7556	-68.957	276	2282	9.6	3.125	30	7.03352	1.76623	12.4228	0.68	0.52821	2.76869	1.47228	0.6386	0.395894	0.0683447	0.0332899	0.0088739	0.0220973	5.21337	8.82995	4.66537	5.98789
PT_Tanhua_338_2009	-14.7581	-68.9555	213	2512	7.9	3.03797	24	5.56242	2.10975	11.7353	0.670833	0.641641	2.4326	1.59503	0.588483	0.438897	0.0792276	0.0461902	0.0133655	0.0258992	7.6409	11.1437	6.16139	7.8282
PT_Tanhua_339_2009	-14.7481	-68.9501	303	1846	13.5	3.03704	41	10.2579	1.80853	18.5518	0.670732	0.511725	2.74792	1.65921	0.6359	0.464301	0.0627238	0.0409689	0.00828687	0.0207234	4.6093	3.64472	4.20324	2.28839
PT_Tanhua_340_2009	-14.7464	-68.944	254	1912	8.2	2.56098	21	5.7572	1.91106	11.0024	0.609524	0.60044	1.99952	1.39453	0.499479	0.392893	0.0567629	0.0388519	0.0141437	0.0249842	9.89126	13.295	7.78053	8.30711
PT_Tanhua_341_2009	-14.7441	-68.9416	240	1786	14.3	3.07692	44	11.2831	2.47621	27.9394	0.675	0.670366	2.67332	2.11995	0.625685	0.598868	0.0690181	0.0700221	0.00961569	0.0208076	5.8478	5.08775	5.12857	3.43615
PT_Tanhua_342_2009	-14.7501	-68.9475	258	1943	13.1	3.05344	40	10.4358	2.59202	27.0497	0.6725	0.714469	2.4503	1.91352	0.591618	0.555356	0.063049	0.0604035	0.0104685	0.0212139	9.56615	11.2327	7.72631	7.5004
PT_Tanhua_343_2009	-14.753	-68.9433	296	2394	14.2	3.4507	49	10.6873	2.19631	23.4725	0.710204	0.636962	2.99654	1.78911	0.66609	0.502191	0.0718764	0.0518285	0.00799553	0.0217993	6.31873	7.8567	5.51737	6.18238
PT_Tapuri_406_2010	-15.2001	-68.7599	320	2491	14.3	2.93706	42	10.9142	2.21347	24.1583	0.659524	0.653582	2.43048	1.70399	0.588325	0.490348	0.0581487	0.0448654	0.00980208	0.0201028	8.71179	11.3557	7.26364	8.11995
PT_Tapuri_407_2010	-15.2042	-68.755	481	2408	15	3	45	9.50856	1.69601	16.1266	0.666667	0.475546	2.48767	1.44637	0.597818	0.375668	0.0554674	0.0254153	0.00893205	0.0179128	9.23668	9.82271	7.70807	5.57577
PT_Tapuri_408_2010	-15.2078	-68.7502	210	2248	10.9	3.11927	34	8.97326	2.03293	18.242	0.679412	0.564553	2.83107	1.84881	0.646493	0.521421	0.0804145	0.063192	0.0100126	0.0247092	3.58388	2.91369	3.28776	1.74556
PT_Tapuri_409_2010	-15.2079	-68.7496	253	2191	9.2	3.26087	30	5.9728	2.07257	12.3791	0.693333	0.624088	2.61593	1.58942	0.617412	0.433406	0.07518	0.0431475	0.0109772	0.0243333	8.5786	11.1977	6.91628	7.83624
PT_Tapuri_410_2010	-15.2056	-68.7626	275	2726	13.1	2.51908	33	10.7411	1.86232	20.0034	0.60303	0.565944	2.25396	1.63684	0.556038	0.479231	0.0585182	0.0485863	0.0114881	0.0226011	4.53068	4.64081	4.09055	3.83668
PT_Tapuri_411_2011	-15.2041	-68.7629	263	2728	12	2.83333	34	9.36181	1.97264	18.4675	0.647059	0.603826	2.47114	1.65805	0.595072	0.478633	0.0623258	0.0494858	0.0101716	0.0228324	5.8113	6.35712	5.11096	5.48311
PT_Tapuri_412_2010	-15.201	-68.7628	325	2654	11.8	2.9661	35	8.47843	2.05092	17.3886	0.662857	0.632243	2.46483	1.53537	0.594089	0.425446	0.0553383	0.0358566	0.00906407	0.0213707	9.05838	14.3782	7.58694	9.67664
PT_Tapuri_413_2010	-15.2054	-68.752	268	2230	15.2	3.28947	50	11.4172	2.59436	29.6203	0.696	0.695114	2.95231	2.06501	0.661097	0.569871	0.0692299	0.0595924	0.00792528	0.0199215	4.87014	8.8829	4.40401	6.28682
PT_Telara_133_2003	-14.4872	-68.5428	298	956	13.3	3.60902	48	9.81497	2.30226	22.5966	0.722917	0.648831	3.13433	1.77221	0.680782	0.485154	0.0726166	0.0455642	0.00736374	0.0208846	6.53695	11.6332	5.72188	7.83721
PT_Tequej_24_2001	-13.9249	-68.2004	328	454	22.3	4.43946	99	18.7882	2.72889	51.2709	0.774747	0.661977	4.31778	2.64451	0.768324	0.642624	0.0782756	0.0651713	0.00419245	0.0163777	1.55449	1.29465	1.53222	1.18163
PT_Tequej_25_2001	-13.9164	-68.2091	308	441	19.1	4.50262	86	15.3008	2.52698	38.6649	0.777907	0.633007	4.30415	2.4109	0.767572	0.602106	0.0869432	0.0615148	0.00467699	0.01784	2.28277	1.88703	2.20986	1.73211
PT_Tequej_26_2001	-13.9366	-68.2002	343	483	22.3	4.79821	107	18.0241	3.07674	55.4555	0.791589	0.708438	4.37884	2.77134	0.771553	0.658007	0.080062	0.0642258	0.00415988	0.0149676	5.23796	4.75519	4.81637	3.3694
PT_Tequej_27_2001	-13.9277	-68.2052	412	541	27.5	4.8	132	20.5105	3.09411	63.4617	0.791667	0.722693	4.46265	2.84352	0.775857	0.6645	0.0736884	0.059489	0.00368658	0.01365	4.57813	4.21237	4.28849	4.26324
PT_Tequej_28_2001	-13.9206	-68.2093	274	459	17.2	4.53488	78	13.8418	2.66275	36.8573	0.779487	0.650349	4.28888	2.49067	0.76674	0.616008	0.0882552	0.0681721	0.00479703	0.0190556	2.78739	2.52425	2.65723	1.80214
PT_Tequej_29_2001	-13.9293	-68.2016	391	438	24.2	4.42149	107	18.8355	2.61605	49.2746	0.773832	0.637485	4.22891	2.44037	0.763458	0.603484	0.0752108	0.0519886	0.00419824	0.0154971	2.56048	3.37923	2.471	2.194
PT_Terraz_171_2005	-14.5537	-68.6882	427	1041	10.4	2.5	26	4.87077	1.33937	6.52375	0.6	0.361256	2.39847	1.27101	0.582702	0.278094	0.0713329	0.0197927	0.0123258	0.0202646	1.42329	3.4535	1.40341	4.10381
PT_Terraz_66_2002	-14.6283	-67.795	265	324	18.4	5.05435	93	15.4403	3.73707	57.7013	0.802151	0.797188	4.51342	3.128	0.778356	0.71181	0.0868446	0.0852351	0.00425796	0.0156622	6.22874	7.14578	5.58814	5.45121
PT_Tigre_48_2002	-14.9917	-67.8319	157	315	11.9	5.04202	60	10.5314	4.10673	43.2495	0.801667	0.816621	4.56618	3.47643	0.780855	0.758339	0.117058	0.129913	0.00559699	0.0185677	4.065	4.85177	3.71837	3.13893
PT_Tintay_250_2006	-14.7835	-68.5869	400	1455	22.1	3.8009	84	15.6478	2.6955	42.1787	0.736905	0.713844	3.36529	2.11518	0.702746	0.568379	0.0626081	0.0507483	0.00551738	0.017061	6.95776	11.4353	6.19105	8.52621
PT_Tintay_251_2006	-14.7863	-68.583	320	1430	19.8	4.59596	91	16.0848	2.96574	47.7033	0.782418	0.714882	4.25322	2.52386	0.764801	0.621948	0.0802338	0.0633561	0.00442048	0.0172265	4.27179	6.9745	3.98532	5.39484
PT_Tintay_252_2006	-14.7767	-68.5864	417	1523	22.3	3.18386	71	18.1976	2.23044	40.5887	0.685915	0.617252	2.82063	1.92675	0.645328	0.541844	0.0564456	0.0467975	0.00707361	0.0173141	6.43493	6.48933	5.73785	4.35528
PT_Tintay_254_2006	-14.7899	-68.5842	399	1457	23.4	3.76068	88	19.0778	2.37597	45.3282	0.734091	0.632016	3.48295	2.1627	0.712785	0.575716	0.0656949	0.0510569	0.00541312	0.016506	4.22759	4.17718	3.93594	3.41092
PT_Tintay_258_2006	-14.7726	-68.589	433	1508	27.3	3.40659	93	21.6961	2.2187	48.1372	0.706452	0.601203	3.35293	2.1643	0.701652	0.577815	0.0617187	0.0480416	0.00548616	0.0153433	0.869546	1.1323	0.874831	1.52434
PT_Tintay_259_2006	-14.7792	-68.5838	385	1462	22.8	3.24561	74	17.8888	2.27622	40.7188	0.691892	0.622815	3.06913	2.05633	0.674036	0.563437	0.0635778	0.0508919	0.00673026	0.0172858	2.77582	4.32072	2.6531	3.43507
PT_Toilca_277_2008	-14.6869	-69.0881	129	3998	2	1	2	1.77672	1.08313	1.92442	0	0.28825	1.00327	1.04146	0.0031	0.221091	0.0130894	0.0211348	0.012368	0.0379409	-0.249967	1.9716	-0.250648	1.7701
PT_Tolal_89_2002	-14.4511	-68.1939	333	1602	15.2	3.09211	47	10.3478	1.83416	18.9795	0.676596	0.513026	2.8691	1.71097	0.651257	0.463706	0.0691128	0.0409338	0.00837322	0.0200073	3.22665	3.00947	3.02611	2.4651
PT_Tolar1_153_2003	-14.6519	-68.5769	304	1948	11.6	3.53448	41	7.17485	1.65424	11.8689	0.717073	0.444073	3.32735	1.57529	0.699267	0.401913	0.0845152	0.0349648	0.00762096	0.0219703	2.45085	2.258	2.33646	1.91893
PT_Tolar2_154_2003	-14.6546	-68.5769	332	1881	12.9	3.25581	42	8.43784	1.82624	15.4095	0.692857	0.523158	2.85352	1.61249	0.649346	0.428618	0.0699251	0.0356218	0.00857064	0.0204366	5.75315	6.00035	5.07671	4.62601
PT_Tomamo_265_2007	-14.5781	-68.8764	462	1740	26.4	3.78788	100	20.9853	2.72023	57.0848	0.736	0.705399	3.29194	2.22959	0.696141	0.595481	0.0557828	0.0487934	0.00513442	0.014792	8.8905	10.0554	7.76309	7.43086
PT_Tumupa_12_2001	-14.1714	-67.908	214	1019	15.7	4.52229	71	13.6049	3.48961	47.4757	0.778873	0.776757	4.22584	2.99834	0.763232	0.705449	0.0984494	0.100776	0.00551056	0.0190951	3.01122	4.87483	2.83834	3.73435
PT_Tumupa_13_2001	-14.1764	-67.9111	258	932	16.6	4.75904	79	13.2548	3.22475	42.7435	0.789873	0.752701	4.34233	2.73169	0.769609	0.652837	0.0906719	0.074564	0.00478944	0.0183158	4.59578	6.61261	4.23109	5.45235
PT_Tumupa_14_2001	-14.1769	-67.9212	258	706	19	4.42105	84	16.9142	3.17663	53.7301	0.77381	0.737066	4.17905	2.93552	0.760598	0.697744	0.0912323	0.0899303	0.00521763	0.0174877	2.65255	2.68111	2.53217	2.24855
PT_Tumupa_15_2001	-14.1756	-67.9187	247	737	18.7	5.29412	99	15.9395	3.77706	60.2043	0.811111	0.781538	5.03624	3.43477	0.801371	0.735281	0.0937949	0.0973301	0.00368946	0.0158327	2.74932	3.51679	2.64006	2.92163
PT_Tumupa_16_2001	-14.1737	-67.9156	250	810	15.9	4.84277	77	12.5276	2.81608	35.2786	0.793506	0.673609	4.55342	2.53814	0.780286	0.62115	0.0965662	0.0781038	0.00464868	0.0207326	2.99636	3.55852	2.84385	2.53029
PT_Tumupa_17_2001	-14.1834	-67.9229	458	788	27.3	4.28571	117	20.8795	3.16292	66.0403	0.766667	0.74504	3.69794	2.43772	0.729502	0.624816	0.0624592	0.0528039	0.00456701	0.0140723	9.41053	13.7339	8.1376	8.54334
PT_Tumupa_18_2001	-14.1736	-67.9196	333	831	16.2	4.38272	71	10.5307	2.06772	21.7745	0.771831	0.5219	4.20637	1.99657	0.76217	0.499377	0.0842329	0.0405304	0.00474186	0.018889	2.09356	1.75534	2.0373	1.1924
PT_Tumupa_19_2001	-14.1599	-67.9222	354	1012	22.6	4.55752	103	18.2455	3.26101	59.4987	0.780583	0.756579	3.95811	2.69913	0.747269	0.664345	0.0725503	0.0674868	0.00462601	0.015161	8.26202	8.32578	7.20127	6.08366
PT_Tumupa_20_2001	-14.1689	-67.9214	255	970	13.9	5.17986	72	9.87382	2.94725	29.1007	0.806944	0.70783	4.63234	2.38481	0.78405	0.583823	0.087432	0.0612044	0.00406117	0.0199485	6.26214	9.18961	5.6374	6.21634
PT_Tumupa_21_2001	-14.1706	-67.9123	231	994	16.9	4.14201	70	14.3721	2.90546	41.7576	0.758571	0.711557	4.0156	2.76688	0.750842	0.676115	0.0916243	0.0910272	0.00567034	0.0194565	1.37964	1.52237	1.36311	1.82161
PT_Tumupa_22_2001	-14.1723	-67.9133	254	842	17	4.47059	76	13.6884	2.6192	35.8525	0.776316	0.651655	4.46476	2.54098	0.77593	0.621705	0.0917263	0.0717291	0.00459594	0.0195442	0.0635073	1.09046	0.0840272	1.53243
PT_Tumupa_23_2001	-14.1704	-67.9109	205	1043	12.4	4.51613	56	8.86817	2.72936	24.2044	0.778571	0.691885	4.23699	2.4395	0.763848	0.605671	0.101617	0.0750227	0.00564692	0.022154	2.74695	3.86362	2.6073	3.8916
PT_Tunkul_266_2007	-14.5778	-68.8897	524	2239	19.8	2.62626	52	13.4329	1.57755	21.1912	0.619231	0.447299	2.47046	1.45514	0.595059	0.391278	0.0490573	0.0260061	0.00802453	0.0167821	3.17583	4.70719	3.01228	3.33815
PT_Turnia_118_2003	-14.5486	-68.3276	323	1886	17.7	2.76836	49	14.3614	2.18774	31.419	0.638776	0.640607	2.45345	1.87341	0.592189	0.542711	0.0572791	0.0530085	0.00949881	0.0191767	5.49788	5.92985	4.90448	5.10494
PT_Turupa_291_2008	-14.5487	-69.1317	192	4138	1.5	1.33333	2	1.14024	1.03205	1.17678	0.25	0.227878	1.2774	1.02863	0.2145	0.15063	0.0749184	0.00838453	0.0455608	0.0317911	0.74653	0.407426	0.779178	2.42985
PT_Turupa_292_2008	-14.5492	-69.1307	205	4106	1.8	1.11111	2	1.26028	1.02703	1.29435	0.1	0.296474	1.16829	1.02775	0.14095	0.151475	0.0707346	0.010146	0.0513509	0.0310319	-0.808327	-0.0709348	-0.797454	4.67258
PT_Turupa_293_2008	-14.5491	-69.1281	181	4085	1.6	1.25	2	1.20683	1.05805	1.27688	0.2	0.329809	1.246	1.03134	0.194625	0.159278	0.0741709	0.00985591	0.0473654	0.0317693	0.053886	2.70997	0.113479	5.3678
PT_Ultima_232_2005	-14.2531	-68.5256	323	901	16.1	3.1677	51	11.8694	2.06875	24.5549	0.684314	0.60062	2.95522	1.79255	0.661446	0.49754	0.0663829	0.045296	0.00757306	0.0201226	3.20081	6.09765	3.01961	5.12261
PT_Venado_222_2005	-14.2461	-68.5298	240	806	10.8	3.88889	42	6.45253	1.83891	11.8656	0.742857	0.48381	3.7799	1.78715	0.735263	0.456907	0.0987073	0.044787	0.00688741	0.0241133	1.10416	1.1557	1.1026	1.11569
PT_Victop_372_2010	-15.4684	-68.3561	470	1490	26.3	3.23194	85	21.7474	2.23449	48.5943	0.690588	0.615588	2.92531	1.96862	0.658039	0.551231	0.0541292	0.0443177	0.00632047	0.0156087	5.66471	5.9991	5.14974	4.12314
PT_Victop_373_2010	-15.4678	-68.3553	364	1482	21.4	4.01869	86	16.7892	3.06098	51.3912	0.751163	0.757091	3.37127	2.39145	0.703265	0.627189	0.0653413	0.0595907	0.00573594	0.0157132	9.90835	11.2353	8.35055	8.26705
PT_Victop_374_2010	-15.4616	-68.3497	442	1537	26.4	3.90152	103	21.5236	2.74191	59.0157	0.743689	0.69544	3.40796	2.34221	0.706473	0.615463	0.0618948	0.0527693	0.0053263	0.0145424	7.97407	7.57452	6.98731	5.49957
PT_Victop_375_2010	-15.457	-68.3555	403	1163	18.8	4.04255	76	12.2473	2.05735	25.1971	0.752632	0.560425	3.85724	1.88847	0.740656	0.482662	0.072388	0.0349551	0.00485525	0.01755	2.56006	4.83138	2.46654	4.43092
PT_Victop_376_2010	-15.46	-68.3564	336	1246	18.5	4.48649	83	14.033	2.59923	36.4751	0.777108	0.650603	4.04006	2.22705	0.75239	0.570759	0.0766495	0.0534216	0.00468228	0.0179226	5.82422	6.96681	5.27906	4.45493
PT_Victop_377_2010	-15.4624	-68.3543	340	1353	24	4.625	111	20.6959	3.38278	70.0098	0.783784	0.75056	4.19151	2.9561	0.761341	0.699183	0.077881	0.0766725	0.00442252	0.0147992	5.56602	5.56493	5.07476	3.47157
PT_Victop_378_2010	-15.4603	-68.353	431	1423	25.8	3.60465	93	21.692	2.51821	54.625	0.722581	0.657693	3.23356	2.222	0.690642	0.597752	0.0584952	0.0514676	0.00558607	0.015292	6.34393	5.75529	5.71747	3.91974
PT_Victop_379_2010	-15.4664	-68.3563	383	1362	25.1	3.6255	91	21.7352	2.65799	57.7719	0.724176	0.67477	3.33573	2.37326	0.700101	0.62893	0.0652667	0.0613582	0.00586681	0.0158233	4.43971	4.64054	4.10354	2.89703
PT_Victop_380_2010	-15.4646	-68.3554	411	1283	24.5	4.36735	107	19.0372	2.572	48.9637	0.771028	0.623516	4.02625	2.40063	0.751555	0.600591	0.0699033	0.0515996	0.0043033	0.0153692	4.87959	3.32119	4.52511	1.49159
PT_Virgen_151_2003	-14.6101	-68.6855	94	1084	5.1	2.7451	14	3.79033	2.3043	8.73406	0.635714	0.650287	2.37404	1.8718	0.577954	0.553725	0.105325	0.109714	0.0186077	0.038215	3.523	3.94207	3.10413	2.5268
PT_Waturu_405_2010	-14.8872	-68.8533	111	3192	6.2	3.22581	20	5.07365	1.98982	10.0957	0.69	0.583205	2.98828	1.95867	0.66487	0.549288	0.114777	0.0991035	0.012754	0.0342989	2.06949	0.314296	1.97036	0.988865
PT_Wayrap_162_2004	-15.09	-68.4917	447	1454	27.6	3.80435	105	22.7908	2.73435	62.3181	0.737143	0.699843	3.39182	2.3111	0.705076	0.613949	0.0616477	0.055209	0.00534596	0.015092	6.69175	7.66641	5.99839	5.69136
PT_Wayrap_163_2004	-15.0868	-68.4923	450	1456	29.8	4.32886	129	25.2871	3.31703	83.878	0.768992	0.763892	3.79887	2.74603	0.736692	0.676542	0.062592	0.0592109	0.00433227	0.01298	8.46742	9.64335	7.45568	6.72956
PT_Wayrap_164_2004	-15.0863	-68.4886	530	1395	32.2	3.54037	114	25.453	2.7504	70.006	0.717544	0.700155	3.20628	2.24982	0.688032	0.602904	0.0515806	0.0456668	0.00500566	0.0132916	6.4771	10.9615	5.89579	7.31667
PT_Wayrap_165_2004	-15.0857	-68.4899	409	1403	27.4	4.23358	116	22.8368	3.18949	72.8377	0.763793	0.740361	3.78436	2.72546	0.735676	0.673004	0.0652785	0.0610271	0.00455042	0.0135393	6.88159	7.60361	6.17904	4.97495
PT_Wayrap_166_2004	-15.0847	-68.4894	396	1340	25	4.52	113	20.7208	3.51071	72.7448	0.778761	0.785832	3.78619	2.69787	0.7358	0.67133	0.0667775	0.0638384	0.00465614	0.014229	10.9888	12.7327	9.22665	8.04712
PT_Yariap_1_2001	-14.2166	-67.9546	242	553	17.1	4.73684	81	14.2861	3.52202	50.3159	0.788889	0.782978	4.33311	3.03271	0.769115	0.704156	0.0921014	0.0904833	0.00489605	0.0174492	4.38358	5.40774	4.03878	4.51727
PT_Yariap_10_2001	-14.2172	-67.9459	250	481	15.6	3.46154	54	13.2593	2.38971	31.6858	0.711111	0.646814	3.2093	2.21494	0.688221	0.600032	0.0782062	0.0705369	0.0075815	0.0205325	3.22527	2.47763	3.01917	2.27846
PT_Yariap_11_2001	-14.2249	-67.9502	221	535	12.6	4.68254	59	9.09996	2.61895	23.8324	0.786441	0.656772	4.36949	2.3569	0.771025	0.584298	0.0985131	0.0652739	0.00513981	0.0215117	3.17775	4.01473	2.99935	3.36905
PT_Yariap_2_2001	-14.2133	-67.9596	260	550	17.8	5.61798	100	13.6448	3.13064	42.717	0.822	0.680172	5.44962	3.10067	0.816442	0.674297	0.0978189	0.0774679	0.00328451	0.0175965	1.72113	0.386865	1.69218	0.333862
PT_Yariap_3_2001	-14.1953	-67.972	269	554	15.9	3.96226	63	12.5199	2.51945	31.5433	0.747619	0.650181	3.65336	2.24872	0.726139	0.588756	0.0829392	0.0656533	0.00619222	0.0200696	3.72447	4.12362	3.4689	3.06057
PT_Yariap_4_2001	-14.2093	-67.9607	242	539	19	4.78947	91	17.0624	3.63435	62.0106	0.791209	0.769937	4.60298	3.37258	0.78266	0.742776	0.093239	0.0981888	0.00439837	0.0155518	2.00017	2.66593	1.94353	1.7465
PT_Yariap_5_2001	-14.2256	-67.9437	205	475	15.3	5.22876	80	12.9135	3.83085	49.4699	0.80875	0.800444	4.84253	3.33702	0.793392	0.731817	0.10865	0.111655	0.00462687	0.0185075	3.55483	4.42285	3.3192	3.70806
PT_Yariap_6_2001	-14.2246	-67.9413	182	488	12	4.33333	52	9.90539	2.58783	25.6335	0.769231	0.656569	4.22337	2.50608	0.763075	0.623525	0.10549	0.091328	0.00589519	0.023915	1.04244	0.895155	1.0442	1.38174
PT_Yariap_7_2001	-14.2337	-67.9425	291	496	19.4	4.58763	89	15.3717	2.92184	44.9136	0.782022	0.70699	4.38216	2.6079	0.771712	0.637847	0.0868727	0.0714128	0.00451877	0.0180838	2.36521	4.39615	2.28162	3.82347
PT_Yariap_8_2001	-14.2627	-67.9412	273	646	18.2	4.78022	87	14.6782	2.97873	43.7225	0.790805	0.70046	4.49671	2.77279	0.777532	0.657441	0.0870688	0.0732997	0.00429026	0.0173718	3.25616	2.80956	3.09361	2.47639
PT_Yariap_9_2001	-14.2112	-67.9428	157	480	12.7	5.66929	72	11.5971	4.27019	49.5221	0.823611	0.803032	5.40541	3.99873	0.81491	0.787482	0.119455	0.140293	0.00406919	0.0177725	2.20903	1.93494	2.13819	0.874951
PT_Yuchuy_323_2009	-14.9159	-68.7947	138	3658	3.5	2	7	2.28634	1.35179	3.09065	0.5	0.367976	1.79764	1.22348	0.442479	0.306368	0.0853198	0.0373432	0.0261295	0.0366646	2.37178	3.43596	2.2014	1.6803
PT_Yuyo_155_2003	-15.0367	-68.4572	280	963	15.3	2.7451	42	12.9932	2.00501	26.0516	0.635714	0.5803	2.51282	1.80872	0.601795	0.526281	0.0624788	0.0565866	0.00985468	0.0215377	3.71778	3.46883	3.44192	2.50808
PT_Zanjon_261_2007	-14.6125	-68.9436	248	2082	14.2	3.94366	56	10.8719	2.54931	27.7158	0.746429	0.677999	3.56133	2.21858	0.719053	0.583642	0.0833779	0.064775	0.00655579	0.020846	4.58554	5.10569	4.17584	4.52641

## Sheet: FixedLocalAbund_RandomSAD
Plot Name	LatitudeDecDeg	LongitudeDecDeg	Total Abundance	Elevation	Alpha Diversity - q0	Beta Diversity - q0	Gamma Diversity - q0	Alpha Diversity - q1	Beta Diversity - q1	Gamma Diversity - q1	Proportional Species Turnover	Mean Bray-Curtis Distance	Mean Null Beta Diversity - q0	Mean Null Beta Diversity - q1	Mean Null Proportional Species Turnover	Mean Null Mean Bray-Curtis Distance	sd Null Beta Diversity - q0	sd Null Beta Diversity - q1	sd Null Proportional Species Turnover	sd Null Mean Bray-Curtis Distance	Beta-deviations - q0	Beta-deviations - q1	Beta-deviations - Proportional Species Turnover	Beta-deviations - Mean Bray-Curtis Distance
PT_Aguapo_50_2002	-14.557	-67.6682	345	375	21.4	4.48598	96	16.7156	2.63177	43.9917	0.777083	0.634808	3.26565	3.12076	0.69367	0.751185	0.0625775	0.0796016	0.00585324	0.0116825	19.5011	-6.14294	14.2507	-9.9617
PT_Aguapo_51_2002	-14.5538	-67.6729	277	321	16.1	5.52795	89	11.9869	3.15579	37.8282	0.819101	0.702359	3.70563	3.543	0.73003	0.79039	0.0749308	0.0982116	0.00543293	0.0113781	24.3201	-3.94262	16.3946	-7.73694
PT_Aguapo_52_2002	-14.5562	-67.6761	292	316	19.7	4.77157	94	15.4461	3.00992	46.4916	0.790426	0.702284	3.68709	3.48387	0.728679	0.783161	0.0723172	0.0926493	0.00530682	0.0112866	14.9962	-5.11549	11.6353	-7.16578
PT_Aguapo_53_2002	-14.5644	-67.6734	225	263	15.7	4.71338	74	13.3603	3.04963	40.744	0.787838	0.705858	3.75124	3.53214	0.733292	0.786743	0.0827825	0.104726	0.00587176	0.0123551	11.6225	-4.60744	9.28953	-6.54674
PT_Aguapo_54_2002	-14.5611	-67.6777	259	254	18.1	5.08287	92	15.6646	3.27023	51.227	0.803261	0.725922	4.01286	3.76308	0.750703	0.804542	0.0800093	0.103514	0.00494964	0.011043	13.3736	-4.76116	10.6186	-7.11947
PT_Aguapo_55_2002	-14.5593	-67.6732	264	286	16.5	4.66667	77	12.5159	2.66637	33.372	0.785714	0.667733	3.40811	3.26275	0.706453	0.765884	0.0717098	0.0928258	0.0061586	0.0126732	17.5507	-6.42463	12.8701	-7.74478
PT_Aguapo_56_2002	-14.5588	-67.6782	236	267	15	4.53333	68	12.0521	2.7354	32.9672	0.779412	0.661172	3.38564	3.25873	0.704476	0.766691	0.0787491	0.100416	0.00686696	0.0134782	14.574	-5.21165	10.9126	-7.8289
PT_Ajusuc_168_2004	-15.0381	-68.4588	263	932	18.9	4.49735	85	16.0121	3.05666	48.9434	0.777647	0.711605	3.71873	3.54496	0.730972	0.790039	0.0783011	0.102826	0.00565262	0.0120067	9.94393	-4.74886	8.25717	-6.53252
PT_Alfren_64_2002	-14.6483	-67.8006	145	301	9.3	5.26882	49	7.45958	3.99878	29.8293	0.810204	0.807505	3.85193	3.65034	0.740202	0.797446	0.103877	0.137806	0.0069649	0.0152293	13.6401	2.52848	10.0507	0.660509
PT_Alilia_41_2002	-14.9767	-67.8147	251	313	17.4	4.1954	73	15.2416	3.33077	50.7663	0.761644	0.7646	3.3918	3.24163	0.705026	0.763047	0.0753401	0.0972915	0.00653107	0.0131739	10.6664	0.916191	8.66899	0.117879
PT_Almedr_101_2002	-14.3575	-67.9831	234	466	19.1	5.18325	99	17.2581	4.23015	73.0041	0.807071	0.813993	4.66797	4.34098	0.785702	0.840779	0.0860496	0.114998	0.00393731	0.00945166	5.98815	-0.963824	5.42736	-2.83395
PT_Alsudd_248_2006	-14.1573	-68.7231	213	1196	12.9	3.25581	42	10.2272	2.3198	23.7252	0.692857	0.64165	2.47693	2.45957	0.595963	0.673371	0.0690676	0.0859494	0.0112008	0.0186234	11.2771	-1.62619	8.65062	-1.70329
PT_Alsura_229_2005	-14.2308	-68.5349	379	894	10.8	2.96296	32	6.06071	1.6298	9.87772	0.6625	0.474516	1.42975	1.55228	0.300133	0.484736	0.036089	0.0433517	0.0175867	0.0189562	42.4843	1.78814	20.6046	-0.539106
PT_Altosc_216_2005	-14.2308	-68.6208	256	783	15.1	3.70861	56	12.1107	2.56225	31.0305	0.730357	0.676952	2.70326	2.67085	0.629854	0.704163	0.066399	0.0823296	0.00905717	0.0152663	15.1411	-1.31912	11.0966	-1.78245
PT_Amedia_112_2002	-14.5609	-68.3346	405	1755	15.2	3.09211	47	11.0706	2.37753	26.3208	0.676596	0.697806	1.82521	1.97979	0.451839	0.620831	0.0412064	0.0559352	0.0123526	0.0149584	30.7451	7.11071	18.195	5.14591
PT_Anta_40_2002	-14.9878	-67.7889	232	308	15.2	4.27632	65	12.8512	3.24103	41.6511	0.766154	0.759332	3.2984	3.18493	0.696649	0.759455	0.0790696	0.098407	0.00725437	0.013897	12.3677	0.570114	9.58107	-0.00885871
PT_Apache_364_2009	-14.8942	-68.7879	371	3402	8.2	2.19512	18	6.25798	1.38078	8.64089	0.544444	0.418825	1.15751	1.2923	0.135594	0.400463	0.0273941	0.0347856	0.0203958	0.0200375	37.8773	2.54365	20.0458	0.916369
PT_Apache_365_2009	-14.884	-68.7976	155	3472	5.3	2.45283	13	4.50708	1.50338	6.77584	0.592308	0.473946	1.53923	1.69741	0.349412	0.56798	0.0578473	0.0783268	0.0243339	0.0255212	15.7933	-2.47718	9.9818	-3.68453
PT_Apache_366_2009	-14.8934	-68.784	92	3241	4.1	2.92683	12	3.35358	1.74961	5.86744	0.658333	0.574757	1.95045	2.1169	0.486233	0.647208	0.0893093	0.121694	0.0232928	0.0289668	10.9326	-3.01814	7.38854	-2.50119
PT_Arriba_184_2005	-14.5473	-68.6863	405	1182	14.9	3.08725	46	9.72391	1.66925	16.2316	0.676087	0.46477	1.71137	1.81444	0.415334	0.561755	0.041257	0.0513519	0.0140947	0.0172521	33.3489	-2.82747	18.5001	-5.62162
PT_Arriba_224_2005	-14.2409	-68.5383	574	730	14.8	3.51351	52	5.92829	1.6291	9.65779	0.715385	0.459228	1.51402	1.63964	0.339238	0.521889	0.0306511	0.0386735	0.0133481	0.0149214	65.234	-0.272357	28.1798	-4.19941
PT_Arriba_239_2006	-14.1561	-68.7339	202	1354	12.8	4.0625	52	9.98922	3.18956	31.8613	0.753846	0.760586	3.07535	2.99438	0.67462	0.741072	0.0790964	0.101502	0.00832736	0.0157944	12.4803	1.92293	9.51393	1.23547
PT_Arriba_240_2006	-14.1606	-68.7374	197	1498	12.8	3.98438	51	11.1107	3.00674	33.4069	0.74902	0.720557	3.09487	3.02521	0.676648	0.744978	0.0840543	0.107388	0.00872939	0.016095	10.5825	-0.172065	8.29056	-1.51731
PT_Arriba_241_2006	-14.1609	-68.7409	366	1636	16.3	3.55828	58	10.1224	2.00546	20.3	0.718966	0.540759	2.12701	2.1745	0.529605	0.631867	0.0491784	0.0611534	0.0108534	0.0159035	29.1037	-2.76414	17.4471	-5.72876
PT_Arriba_242_2006	-14.1643	-68.7408	315	1623	17	2.94118	50	13.6246	1.9559	26.6483	0.66	0.561663	2.15397	2.22786	0.535465	0.646751	0.0525826	0.0679329	0.0113398	0.0165168	14.9708	-4.00337	10.9821	-5.1516
PT_Arriba_243_2006	-14.1607	-68.7358	294	1456	19.2	3.75	72	15.9155	2.70484	43.0488	0.733333	0.70474	2.97347	2.93702	0.663528	0.73696	0.065978	0.0841791	0.00743136	0.0131138	11.7695	-2.75823	9.39337	-2.45698
PT_Arriba_249_2006	-14.1643	-68.7351	329	1514	12.3	4.22764	52	6.19217	1.99186	12.3339	0.763462	0.576933	2.15306	2.2262	0.535288	0.647408	0.0505793	0.0649356	0.0108934	0.0156273	41.0165	-3.60886	20.9459	-4.50975
PT_Arriba_433_2010	-14.7759	-68.6369	446	1608	25.5	3.64706	93	19.2187	2.40951	46.3078	0.725806	0.62563	2.61289	2.59655	0.617139	0.695673	0.0504257	0.0636492	0.00738957	0.0123007	20.5088	-2.9386	14.7055	-5.69427
PT_Arroyo_175_2005	-14.533	-68.6936	215	945	9.6	2.91667	28	7.4203	1.89779	14.0821	0.657143	0.514018	1.84642	1.92325	0.457864	0.581262	0.0588539	0.0711059	0.017233	0.0221901	18.1847	-0.358083	11.5638	-3.03037
PT_Arroyo_186_2005	-14.5394	-68.6896	398	1004	13.6	3.23529	44	7.29095	1.85614	13.533	0.690909	0.546345	1.6815	1.78674	0.404945	0.554568	0.0407144	0.050213	0.0144115	0.0173273	38.1632	1.38198	19.8427	-0.474544
PT_Arroyo_225_2005	-14.2577	-68.5321	329	702	10.2	3.62745	37	6.05409	1.80972	10.9562	0.724324	0.516594	1.70247	1.81299	0.412218	0.562927	0.0445469	0.0557087	0.015364	0.0186162	43.2123	-0.0587817	20.3141	-2.48888
PT_Arroyo_256_2006	-14.7981	-68.6002	273	1461	18	4.66667	84	14.6547	2.98078	43.6823	0.785714	0.713868	3.55031	3.36612	0.718217	0.773471	0.0727491	0.0918718	0.00576128	0.011964	15.3453	-4.19433	11.7157	-4.98187
PT_Arroyo_384_2010	-15.1278	-68.8902	209	2663	6.3	2.38095	15	4.09612	1.36068	5.57353	0.58	0.401491	1.35539	1.49779	0.26138	0.487237	0.0454345	0.0577537	0.0246856	0.0244943	22.5723	-2.37389	12.9071	-3.50067
PT_Arroyo_57_2002	-14.6475	-67.7944	245	301	16.6	4.39759	73	13.8947	3.29115	45.7294	0.772603	0.764744	3.46425	3.31163	0.711195	0.769847	0.0770197	0.0968507	0.00640426	0.012747	12.1182	-0.211409	9.58854	-0.400373
PT_Arroyo_85_2002	-14.5	-68.2328	273	1860	14.5	3.86207	56	11.2371	2.49226	28.0059	0.741071	0.650719	2.57101	2.55533	0.610808	0.689145	0.0639552	0.0802969	0.00965713	0.0160019	20.1869	-0.785418	13.4888	-2.40134
PT_Atawar_110_2002	-14.3478	-67.9806	149	363	11.4	4.29825	49	9.94941	3.40377	33.8655	0.767347	0.771439	3.78965	3.67214	0.735916	0.802008	0.106606	0.136908	0.00737317	0.0145694	4.7708	-1.96019	4.26283	-2.09818
PT_Bajopp_179_2005	-14.5459	-68.6945	232	924	11.3	3.27434	37	8.47886	2.18163	18.4977	0.694595	0.618526	2.11975	2.15706	0.527858	0.625635	0.0609559	0.0772019	0.0135034	0.0204236	18.9414	0.318236	12.3478	-0.348085
PT_Bejucal_45_2002	-14.9889	-67.7889	218	323	15.1	4.76821	72	12.3175	3.77875	46.5448	0.790278	0.803765	3.84518	3.76422	0.739801	0.810832	0.0870883	0.11892	0.00587129	0.0118224	10.5988	0.122193	8.59716	-0.597775
PT_Bibosi_42_2002	-14.9881	-67.7817	208	331	14.2	3.80282	54	12.3487	2.77635	34.2845	0.737037	0.678253	3.09347	3.00207	0.676524	0.741022	0.079878	0.100241	0.00832052	0.0152805	8.88035	-2.2517	7.27274	-4.10773
PT_Bosque_113_2002	-14.5911	-68.3761	342	1755	12.9	3.48837	45	9.44997	2.31276	21.8555	0.713333	0.664317	1.90151	2.00184	0.47375	0.60765	0.0492433	0.0619273	0.0135898	0.0171963	32.225	5.02067	17.6297	3.29531
PT_Bosque_114_2002	-14.5679	-68.3372	292	1684	15.4	4.15584	64	11.8761	2.56157	30.4214	0.759375	0.652695	2.69777	2.64878	0.629128	0.699679	0.0620812	0.0782421	0.00851565	0.0148899	23.4865	-1.1146	15.295	-3.1554
PT_Bosque_116_2002	-14.5274	-68.2581	236	2187	13.3	4.21053	56	10.849	3.53222	38.321	0.7625	0.800737	2.88209	2.82249	0.652827	0.722134	0.0697255	0.0885092	0.00837653	0.0152045	19.0524	8.01868	13.0929	5.16972
PT_Bosque_117_2002	-14.6296	-68.3663	242	1643	16.5	4	66	14.35	3.10344	44.5345	0.75	0.751503	3.24051	3.15693	0.691241	0.758439	0.0752536	0.0973249	0.00714071	0.0136389	10.0924	-0.549568	8.22874	-0.508536
PT_Bosque_146_2003	-14.5806	-68.6908	374	949	11.5	2.86957	33	7.25523	1.56912	11.3843	0.651515	0.457342	1.4849	1.61079	0.326118	0.511636	0.0378766	0.0467308	0.0171425	0.0187203	36.5572	-0.891693	18.9819	-2.90027
PT_Bromel_122_2003	-14.4681	-68.5373	305	965	15.2	3.09211	47	11.4675	2.16324	24.8069	0.676596	0.616679	2.09527	2.15577	0.522413	0.631469	0.0544944	0.0671711	0.0123957	0.0174817	18.2924	0.111083	12.4385	-0.846019
PT_Buenah_207_2005	-14.2061	-68.6619	397	966	17.5	3.14286	55	12.8977	2.01527	25.9925	0.681818	0.571651	1.93657	2.00691	0.483354	0.600252	0.0442623	0.054246	0.0117793	0.0160997	27.2532	0.154129	16.8486	-1.77644
PT_Buenah_208_2005	-14.2125	-68.6628	291	1194	17.9	3.12849	56	15.4269	2.52473	38.9488	0.680357	0.664216	2.45938	2.47386	0.593157	0.679744	0.0594375	0.0745966	0.00979425	0.0155546	11.2574	0.68188	8.90318	-0.998266
PT_Buenah_209_2005	-14.2006	-68.6442	347	1099	19.3	3.05699	59	16.1298	2.32175	37.4492	0.672881	0.63594	2.22959	2.25398	0.551257	0.643515	0.0506366	0.0628825	0.0101678	0.0155513	16.34	1.07772	11.9617	-0.487073
PT_Buenah_210_2005	-14.2064	-68.6414	398	924	12.9	2.86822	37	6.20662	1.52852	9.48692	0.651351	0.435184	1.52859	1.65176	0.345422	0.523164	0.0368441	0.0461984	0.0157404	0.017823	36.3595	-2.66776	19.436	-4.93631
PT_Buenah_211_2005	-14.2144	-68.65	386	1012	18.3	3.22404	59	14.029	2.10506	29.532	0.689831	0.588169	2.06967	2.12196	0.516585	0.621816	0.0467752	0.0586095	0.010908	0.0157787	24.6792	-0.288261	15.8825	-2.1324
PT_Buenah_212_2005	-14.2178	-68.64	392	922	11.5	3.91304	45	5.67027	1.69888	9.63311	0.744444	0.482224	1.71761	1.81596	0.417459	0.560811	0.0413666	0.0515802	0.0139842	0.0174653	53.0727	-2.26987	23.3824	-4.49963
PT_Buenah_213_2005	-14.2033	-68.6678	418	963	18.5	3.18919	59	12.62	2.29415	28.9523	0.686441	0.644086	1.98346	2.05989	0.495578	0.615562	0.0445487	0.055837	0.0113039	0.0152739	27.0653	4.19554	16.8847	1.8675
PT_Buenah_214_2005	-14.2031	-68.6642	253	891	11.8	3.38983	40	8.76218	1.88639	16.5289	0.705	0.533729	2.11345	2.15919	0.526478	0.62771	0.0585049	0.0731081	0.013083	0.0190954	21.8167	-3.73144	13.6454	-4.92164
PT_Buenah_215_2005	-14.2228	-68.6353	272	815	12.4	3.06452	38	9.6301	1.87612	18.0672	0.673684	0.547913	1.94454	2.01293	0.485343	0.60143	0.0540904	0.0662558	0.0143014	0.0192935	20.7055	-2.06491	13.1694	-2.77385
PT_Buenah_217_2005	-14.1975	-68.6519	266	989	12.5	4.16	52	8.75835	2.1627	18.9417	0.759615	0.565802	2.49572	2.5074	0.599063	0.685625	0.0626507	0.0790545	0.0100309	0.0159987	26.5644	-4.36022	16.0058	-7.48954
PT_Buenah_218_2005	-14.2083	-68.6472	214	843	13.7	3.57664	49	10.8986	2.67529	29.1569	0.720408	0.704626	2.82182	2.79706	0.645373	0.722235	0.074255	0.0973094	0.00931295	0.0167044	10.1653	-1.25133	8.05703	-1.05413
PT_Cabece_149_2003	-14.6017	-68.7131	477	1705	15.2	2.36842	36	9.76728	1.47486	14.4054	0.577778	0.442606	1.38428	1.51525	0.277243	0.486817	0.0309009	0.0385738	0.0160894	0.016647	31.8483	-1.0471	18.6791	-2.65581
PT_Cabece_255_2006	-14.7913	-68.5977	406	1458	21.9	3.51598	77	15.9628	2.18247	34.8383	0.715584	0.597779	2.4286	2.43762	0.588053	0.673747	0.0518777	0.0652396	0.00877496	0.0139505	20.9605	-3.91097	14.5335	-5.44551
PT_Cabece_420_2011	-14.6704	-68.7091	327	1296	15.2	3.88158	59	9.23918	1.92812	17.8143	0.742373	0.492161	2.33572	2.35553	0.571642	0.661174	0.0535795	0.0686217	0.0098039	0.0156229	28.8517	-6.22842	17.4146	-10.8183
PT_Calami_206_2005	-14.3033	-68.538	350	753	17.3	2.94798	51	13.4096	2.16956	29.0929	0.660784	0.628826	2.00905	2.07746	0.501973	0.615529	0.0476966	0.0595969	0.0118187	0.0165225	19.6854	1.54532	13.4373	0.804751
PT_Camino_95_2002	-14.4517	-68.1764	306	1624	15.8	4.05063	64	11.5064	2.25905	25.9935	0.753125	0.621501	2.63843	2.64856	0.620774	0.705591	0.0626872	0.0792908	0.00898291	0.0144668	22.5277	-4.91239	14.7336	-5.81261
PT_Campam_104_2002	-14.3489	-67.9708	194	354	14.8	4.93243	73	13.2325	3.76095	49.7667	0.79726	0.790902	4.20479	3.92841	0.762062	0.815253	0.0921116	0.11948	0.00519255	0.0120475	7.89958	-1.40158	6.77855	-2.02125
PT_Campam_238_2006	-14.1449	-68.7449	245	1298	15.2	3.35526	51	12.8525	2.38704	30.6795	0.701961	0.644579	2.61767	2.63109	0.617723	0.702226	0.0681683	0.087023	0.00991463	0.0162959	10.8202	-2.80438	8.49636	-3.53755
PT_Carjat_272_2007	-14.5706	-68.9013	342	1747	18.7	3.26203	61	14.9784	2.4244	36.3137	0.693443	0.662204	2.33338	2.36606	0.5712	0.665836	0.0549338	0.069006	0.0100775	0.0153699	16.9049	0.845294	12.1302	-0.236288
PT_Catara_327_2009	-14.7729	-68.9665	243	2412	11.6	3.18966	37	9.22286	2.56062	23.6162	0.686486	0.716118	2.13493	2.21755	0.531247	0.651518	0.0586823	0.0756379	0.0128643	0.0181271	17.9735	4.5357	12.0675	3.56371
PT_Cercaa_235_2006	-14.1515	-68.7327	273	1274	7.6	4.60526	35	3.64986	1.76688	6.44887	0.782857	0.51824	1.87848	1.99244	0.467211	0.608973	0.0542563	0.0701992	0.0153596	0.0196478	50.2575	-3.21309	20.5504	-4.61798
PT_Cercaa_246_2006	-14.1559	-68.7171	193	1145	11.9	3.78151	45	9.65731	2.73158	26.3797	0.735556	0.700597	2.86	2.88482	0.650078	0.732465	0.0800227	0.10131	0.00973941	0.0161907	11.5156	-1.51257	8.77648	-1.9683
PT_Cerrad_150_2003	-14.61	-68.6853	170	1089	6.3	1.90476	12	5.30302	1.55309	8.23606	0.475	0.520124	1.36313	1.50503	0.265412	0.499052	0.049992	0.0663396	0.026768	0.0266787	10.8344	0.724473	7.82976	0.789848
PT_Cerro1_83_2002	-14.4953	-68.2572	410	2014	13.7	2.48175	34	8.28674	1.62281	13.4478	0.597059	0.500662	1.4268	1.55273	0.298732	0.489241	0.0339753	0.0417184	0.0166742	0.0179416	31.0506	1.67996	17.8915	0.636584
PT_Cerro2_84_2002	-14.495	-68.2639	449	2215	15.3	2.48366	38	11.3346	1.60883	18.2355	0.597368	0.472729	1.44937	1.57506	0.309704	0.499046	0.0323599	0.0404383	0.0153921	0.0170077	31.9619	0.83506	18.6891	-1.5474
PT_Cerros_182_2005	-14.5495	-68.6831	347	1331	14.9	2.95302	44	11.7407	1.95175	22.915	0.661364	0.564041	1.84053	1.93745	0.456318	0.590719	0.0475091	0.059251	0.0140138	0.0179044	23.4163	0.241299	14.6316	-1.49002
PT_Chaka1_367_2009	-14.8944	-68.7925	259	3592	6.4	2.65625	17	4.13904	1.84827	7.65008	0.623529	0.580403	1.31573	1.4529	0.239282	0.477817	0.0395055	0.0515167	0.022706	0.0223873	33.9326	7.67473	16.9227	4.58231
PT_Chakaw_363_2009	-14.8876	-68.7877	246	3576	6.7	2.23881	15	5.1107	1.54905	7.91673	0.553333	0.501248	1.30122	1.44366	0.23079	0.48684	0.039388	0.052815	0.023191	0.0221641	23.8038	1.99545	13.9081	0.650047
PT_Chapar_106_2002	-14.3589	-67.9567	291	358	18.8	4.94681	93	14.9591	3.41262	51.0495	0.797849	0.763566	3.68387	3.53817	0.728435	0.789852	0.0745926	0.0951672	0.0054864	0.0110667	16.9311	-1.31925	12.652	-2.37524
PT_Chaqui_148_2003	-14.698	-68.543	225	1519	8.7	3.56322	31	5.58855	1.93749	10.8278	0.719355	0.565932	1.96198	2.05875	0.48985	0.619634	0.0590448	0.0745823	0.0152936	0.0202427	27.1191	-1.6258	15.0066	-2.65292
PT_Chaqui_192_2005	-14.3155	-68.5819	347	900	11.3	3.36283	38	7.24169	1.63132	11.8135	0.702632	0.460225	1.66897	1.77515	0.400418	0.551311	0.0436438	0.0538352	0.0156585	0.0188906	38.8111	-2.67165	19.3002	-4.82176
PT_Chicoi_169_2004	-15.0387	-68.4484	364	1040	17.8	4.55056	81	11.0383	2.20861	24.3792	0.780247	0.562711	2.73412	2.68427	0.634096	0.704455	0.0564657	0.0706596	0.0075461	0.0132754	32.1689	-6.73183	19.3677	-10.6771
PT_Chicoi_170_2004	-15.041	-68.4481	437	1062	23.6	3.72881	88	18.6735	2.31462	43.222	0.731818	0.622025	2.54263	2.53256	0.606559	0.686875	0.0493218	0.0612235	0.00760691	0.0124843	24.0499	-3.55968	16.4666	-5.19453
PT_Chiriu_76_2002	-14.4986	-68.2325	301	1879	16.7	4.49102	75	12.5726	3.02511	38.0336	0.777333	0.744414	3.00835	2.93823	0.667429	0.735848	0.0667691	0.0837772	0.00737325	0.0133476	22.2059	1.03704	14.9059	0.641768
PT_Chuñun_275_2008	-14.6834	-69.0952	78	4249	2.1	1.42857	3	1.94252	1.29845	2.52227	0.3	0.360494	1.07915	1.17433	0.0716667	0.355265	0.0464583	0.0619038	0.0390752	0.0385348	7.52118	2.00506	5.84343	0.135688
PT_Chuñun_276_2008	-14.6858	-69.0921	53	4061	1.9	1.05263	2	1.70669	1.13919	1.94425	0.05	0.363991	1.05895	1.13379	0.0536	0.324978	0.0503744	0.0681378	0.0435085	0.0433643	-0.125334	0.0792125	-0.0827425	0.899662
PT_Cimaar_230_2005	-14.2417	-68.5333	407	649	18	2.94444	53	11.4825	2.26772	26.0391	0.660377	0.655943	1.87844	1.96988	0.467374	0.598447	0.042249	0.0529876	0.011976	0.0153679	25.2315	5.62106	16.1159	3.74133
PT_Cimaas_125_2003	-14.4732	-68.5381	277	969	13.3	3.45865	46	10.5113	2.5512	26.8165	0.71087	0.703024	2.24506	2.35451	0.554272	0.670632	0.0589763	0.0759197	0.0116683	0.016306	20.5775	2.59073	13.4208	1.98653
PT_Cimace_231_2005	-14.2524	-68.5214	303	1011	13.5	3.25926	44	9.68091	2.12314	20.5539	0.693182	0.603451	1.99108	2.04975	0.497432	0.607004	0.0510256	0.0630408	0.012843	0.0180115	24.8538	1.16423	15.2417	-0.19724
PT_Cimach_121_2003	-14.4691	-68.5388	240	1002	11.1	3.33333	37	8.53663	2.65599	22.6732	0.7	0.720592	2.08967	2.14591	0.521062	0.628092	0.0600571	0.0747505	0.0137067	0.0196774	20.708	6.82373	13.0547	4.70078
PT_Cimach_86_2002	-14.4958	-68.2639	331	2239	10.2	2.45098	25	6.02805	1.51523	9.13391	0.592	0.42556	1.371	1.50254	0.270086	0.478062	0.0366039	0.0457568	0.0194164	0.0201649	29.5046	0.277482	16.5795	-2.60361
PT_Cimade_195_2005	-14.3285	-68.575	262	899	14.7	3.40136	50	12.2756	2.36015	28.9722	0.706	0.635286	2.45547	2.48541	0.592471	0.68395	0.063952	0.0786897	0.0105815	0.0161854	14.7906	-1.59182	10.729	-3.00664
PT_Cimama_73_2002	-14.6092	-67.6611	242	269	17.2	5.34884	92	14.8279	3.91492	58.0501	0.813043	0.80274	4.26058	4.01255	0.765195	0.822136	0.0858104	0.112052	0.00471174	0.0105922	12.6822	-0.871281	10.1551	-1.83118
PT_Cimapa_39_2002	-14.9733	-67.7953	233	422	15.2	4.93421	75	12.4983	3.67569	45.9399	0.797333	0.802529	3.73721	3.62915	0.732285	0.7994	0.0841635	0.108786	0.00600568	0.0118165	14.2224	0.427802	10.8311	0.264779
PT_Cimapp_126_2003	-14.4654	-68.5432	329	989	16.3	2.51534	41	12.6895	2.16619	27.4879	0.602439	0.641494	1.81636	1.91565	0.449082	0.585658	0.0468929	0.0589298	0.0141919	0.0179499	14.9059	4.25145	10.806	3.11072
PT_Cocapu_396_2010	-15.5531	-68.3934	273	2786	12.7	2.99213	38	9.37694	2.01815	18.9241	0.665789	0.586585	1.95465	2.0333	0.488026	0.609255	0.0529056	0.0664685	0.0138343	0.0187805	19.6099	-0.22786	12.8495	-1.2071
PT_Cocapu_397_2010	-15.5554	-68.3932	493	2832	15	2.53333	38	9.46759	1.41856	13.4304	0.605263	0.432314	1.42459	1.57114	0.297709	0.515225	0.0310942	0.040341	0.0153217	0.0157594	35.6576	-3.78221	20.0731	-5.26104
PT_Cocapu_398_2010	-15.5562	-68.3952	228	2882	11.6	3.01724	35	9.46985	2.08577	19.7519	0.668571	0.606503	2.11997	2.22897	0.527869	0.651296	0.063889	0.0820268	0.0141677	0.0192316	14.0442	-1.74574	9.93122	-2.32913
PT_Cocapu_399_2010	-15.5584	-68.3943	765	2984	22.4	2.23214	50	14.6797	1.54595	22.6941	0.552	0.481727	1.28873	1.426	0.223796	0.451182	0.0229831	0.0283177	0.0138324	0.013824	41.0482	4.23564	23.7273	2.20957
PT_Cocapu_400_2010	-15.5598	-68.4	610	3023	16.3	2.76074	45	9.48317	1.7297	16.403	0.637778	0.532455	1.41537	1.59204	0.293204	0.529162	0.0275378	0.037797	0.0137044	0.0136403	48.8552	3.64198	25.1433	0.24143
PT_Cocapu_401_2010	-15.5624	-68.4022	395	3137	13.3	3.08271	41	8.66751	1.77409	15.3769	0.67561	0.568109	1.70646	1.87788	0.413662	0.601468	0.040432	0.0549331	0.0138664	0.0154224	34.0386	-1.88948	18.8908	-2.163
PT_Cocapu_402_2010	-15.5609	-68.3998	604	3091	16.6	1.98795	33	10.7441	1.43356	15.4023	0.49697	0.467686	1.22524	1.36416	0.183524	0.442946	0.0238059	0.0312069	0.0158325	0.0150074	32.0389	2.22388	19.7976	1.64847
PT_Cocapu_403_2010	-15.5627	-68.3953	591	3119	17.7	2.54237	45	12.0497	1.65273	19.9149	0.606667	0.524001	1.40134	1.54605	0.286103	0.501929	0.0285889	0.0368916	0.014518	0.0149386	39.9116	2.89182	22.0804	1.47752
PT_Cocapu_404_2010	-15.5599	-68.3972	598	3083	17.1	2.5731	44	11.444	1.84232	21.0835	0.611364	0.575542	1.38774	1.53556	0.279116	0.502854	0.0278118	0.0364863	0.0143972	0.0145444	42.6207	8.40769	23.0772	4.99763
PT_Cochay_205_2005	-14.3139	-68.5412	263	733	12.6	3.49206	44	9.60472	2.1554	20.702	0.713636	0.570561	2.21532	2.26026	0.548298	0.647868	0.0571701	0.0723885	0.0116379	0.0175023	22.3324	-1.4486	14.207	-4.41697
PT_Codo_368_2009	-14.881	-68.7703	290	3158	9.2	3.04348	28	6.32794	1.97731	12.5123	0.671429	0.595488	1.61229	1.75581	0.379304	0.568089	0.0439302	0.0585698	0.0168771	0.0190328	32.5788	3.78181	17.309	1.43952
PT_Codoso_369_2009	-14.8856	-68.7686	372	3186	11.7	2.47863	29	8.48063	1.6312	13.8336	0.596552	0.507811	1.40991	1.54517	0.290284	0.499356	0.035718	0.0451445	0.0178878	0.0185125	29.921	1.90546	17.1216	0.456724
PT_Colome_63_2002	-14.6658	-67.8019	221	372	15.8	5.56962	88	13.6627	3.86847	52.8537	0.820455	0.779151	4.4128	4.09614	0.773295	0.825695	0.0887899	0.114129	0.00454005	0.0106546	13.0287	-1.9948	10.3873	-4.36842
PT_Copal_91_2002	-14.4506	-68.1961	278	1616	16	3.5625	57	11.8191	2.39233	28.2753	0.719298	0.641842	2.60448	2.63382	0.615821	0.705512	0.0630503	0.0807148	0.00928378	0.0150332	15.1946	-2.99192	11.146	-4.23532
PT_Copalu_273_2007	-14.5768	-68.909	396	1687	17.7	3.16384	56	12.1582	2.22045	26.9967	0.683929	0.640212	1.95692	2.02054	0.488707	0.601283	0.0463227	0.0570004	0.0120545	0.0166036	26.0547	3.50706	16.1948	2.34463
PT_Corana_309_2008	-14.7652	-68.9864	157	2774	9.1	4.50549	41	7.52733	3.10067	23.3398	0.778049	0.731996	3.11431	3.03739	0.678627	0.745997	0.0911702	0.114833	0.00938668	0.0172415	15.2592	0.551102	10.5918	-0.812066
PT_Corana_310_2008	-14.7664	-68.9881	175	2736	9.6	3.64583	35	7.37379	2.60699	19.2234	0.725714	0.704081	2.5956	2.65352	0.614374	0.712194	0.0793458	0.101227	0.0117183	0.0181486	13.2362	-0.459625	9.5014	-0.447022
PT_Corana_311_2008	-14.7768	-68.9853	111	2645	7.1	3.94366	28	5.80182	3.08386	17.892	0.746429	0.772899	3.21552	3.44523	0.688561	0.798519	0.122662	0.181307	0.0117625	0.0192035	5.93615	-1.99318	4.91967	-1.33415
PT_Corana_312_2008	-14.7756	-68.9891	763	2472	10.1	2.47525	25	6.00048	1.42508	8.55119	0.596	0.426013	1.06346	1.18587	0.059494	0.348832	0.014521	0.019638	0.012826	0.013644	97.2244	12.181	41.8296	5.65682
PT_Corana_313_2008	-14.776	-68.9889	233	2496	11.6	2.5	29	9.15387	1.82509	16.7066	0.6	0.53577	1.80269	1.89148	0.444747	0.577197	0.0556416	0.0689044	0.0170925	0.0222262	12.5322	-0.96347	9.08311	-1.86388
PT_Cuchil_100_2002	-14.3619	-67.9869	173	503	10	4.7	47	7.81027	2.62906	20.5337	0.787234	0.626712	3.21897	3.13472	0.6891	0.755768	0.0900735	0.115708	0.00863948	0.0165413	16.4425	-4.37012	11.3588	-7.80203
PT_Cuchil_96_2002	-14.4633	-68.1894	266	1601	16.2	3.76543	61	13.3411	2.53772	33.8559	0.734426	0.645149	2.81459	2.77068	0.644516	0.717316	0.0654466	0.0833524	0.0082558	0.0144828	14.5286	-2.79495	10.8905	-4.98292
PT_Cuchiw_119_2003	-14.5213	-68.2856	289	2076	15.5	2.90323	45	12.7451	2.25897	28.7908	0.655556	0.659738	2.09641	2.14691	0.522663	0.626257	0.0553695	0.0680705	0.0125798	0.017955	14.5714	1.64627	10.5639	1.86474
PT_Culi_353_2009	-14.7259	-68.8308	226	1240	16.7	4.07186	68	14.624	3.17349	46.4091	0.754412	0.744022	3.49561	3.35487	0.713775	0.774425	0.0806456	0.102294	0.00658494	0.0131899	7.14543	-1.77312	6.17117	-2.30506
PT_Culi_354_2009	-14.7288	-68.8373	295	1277	18.9	4.33862	82	15.9058	2.79754	44.4973	0.769512	0.687609	3.27488	3.15238	0.694518	0.755845	0.0667747	0.0847742	0.00621436	0.0121209	15.9304	-4.1857	12.0678	-5.62959
PT_Culi_355_2009	-14.7287	-68.8445	464	1497	27.1	3.83764	104	22.3063	2.61496	58.33	0.739423	0.679313	2.76952	2.74055	0.638802	0.714375	0.0513812	0.0632538	0.00668867	0.0111223	20.7881	-1.98558	15.0434	-3.15246
PT_Culi_356_2009	-14.7315	-68.8441	306	1329	18.4	4.13043	76	14.9595	2.62016	39.1964	0.757895	0.677053	2.99732	2.92578	0.666209	0.734277	0.06569	0.083983	0.00729016	0.0134476	17.2495	-3.63906	12.5767	-4.25538
PT_Culi_357_2009	-14.7453	-68.8545	324	1443	21	4.14286	87	17.9388	2.93473	52.6454	0.758621	0.708347	3.17971	3.06519	0.685382	0.746917	0.0631759	0.0797895	0.00624194	0.0119333	15.2455	-1.63507	11.7334	-3.23208
PT_Culi_358_2009	-14.7429	-68.8529	378	1438	24.6	3.98374	98	20.9645	2.55513	53.5671	0.74898	0.640738	3.08791	2.97871	0.676036	0.737649	0.059569	0.0758586	0.00623873	0.0120115	15.0385	-5.58382	11.692	-8.06812
PT_Culi_359_2009	-14.7384	-68.8508	258	1271	16.7	4.5509	76	12.8665	3.01825	38.8344	0.780263	0.730731	3.46916	3.3732	0.711597	0.778928	0.0789435	0.100767	0.0065258	0.0124341	13.7027	-3.52243	10.5222	-3.8762
PT_Culi_360_2009	-14.7326	-68.8493	428	1457	25.3	3.71542	94	20.1047	2.33599	46.9645	0.730851	0.628454	2.71375	2.67162	0.63137	0.703853	0.0522957	0.0655757	0.00710453	0.0123271	19.1538	-5.11822	14.0025	-6.11658
PT_Culi_361_2009	-14.7351	-68.8474	278	1286	17.7	4.18079	74	14.9637	2.99304	44.7871	0.760811	0.717688	3.18501	3.10125	0.685872	0.753554	0.0713896	0.0926704	0.00702409	0.0131888	13.9485	-1.16769	10.6688	-2.71949
PT_Curcur_79_2002	-14.4944	-68.2469	397	1965	15.8	2.91139	46	10.9562	1.90828	20.9075	0.656522	0.561005	1.72969	1.82875	0.421543	0.564359	0.0406366	0.0512176	0.0135939	0.0172681	29.0797	1.55296	17.2856	-0.194254
PT_Curich_58_2002	-14.6464	-67.7992	251	293	18.9	5.02646	95	16.3803	4.07286	66.7148	0.801053	0.810407	4.24676	4.01072	0.764438	0.822417	0.0823876	0.109726	0.00455751	0.0102183	9.46378	0.566334	8.03394	-1.17534
PT_Delarr_253_2006	-14.7806	-68.5863	289	1462	19.3	4.35233	84	16.1121	3.35163	54.0018	0.770238	0.775698	3.40298	3.27381	0.706009	0.767459	0.0719936	0.0941868	0.00620098	0.0125698	13.1866	0.826312	10.3579	0.655441
PT_Despue_65_2002	-14.6497	-67.7975	155	296	9.6	4.79167	46	7.86233	3.77457	29.6769	0.791304	0.808213	3.48743	3.39757	0.713027	0.781092	0.0986512	0.129057	0.00809337	0.0157157	13.2207	2.92121	9.67176	1.72571
PT_Detras_177_2005	-14.5474	-68.6926	196	921	10.9	3.48624	38	8.63759	2.8192	24.3511	0.713158	0.724928	2.48817	2.50233	0.597749	0.686083	0.0734404	0.0937761	0.011864	0.0192431	13.5902	3.37908	9.72772	2.01865
PT_Detras_69_2002	-14.6072	-67.6553	245	313	16.1	4.90683	79	13.5151	3.80619	51.4411	0.796203	0.807969	3.72168	3.5632	0.731185	0.792278	0.0785994	0.102069	0.00565519	0.0115022	15.0784	2.38061	11.497	1.36415
PT_Detras_70_2002	-14.6153	-67.6578	225	257	16.6	5	83	14.0238	3.77794	52.981	0.8	0.787458	4.14789	3.89848	0.758811	0.814238	0.0854958	0.112131	0.00495446	0.0110529	9.96671	-1.07495	8.31344	-2.42295
PT_Detras_92_2002	-14.4489	-68.1969	303	1633	15.5	3.67742	57	10.6469	2.1905	23.322	0.72807	0.569668	2.41233	2.42645	0.585225	0.672539	0.0578148	0.071476	0.0099384	0.0155843	21.8818	-3.3012	14.3731	-6.60091
PT_Encuen_220_2005	-14.2413	-68.5299	351	714	7.6	4.21053	32	3.81652	1.76618	6.74065	0.7625	0.454437	1.50124	1.61931	0.33343	0.509296	0.039161	0.0479257	0.0173761	0.0193601	69.1834	3.06454	24.6932	-2.83361
PT_Encuen_47_2002	-14.97	-67.8269	198	348	14.3	4.75524	68	12.0257	3.40511	40.9488	0.789706	0.767381	3.89253	3.66701	0.742967	0.79751	0.0880565	0.113923	0.00579045	0.0127824	9.79727	-2.29891	8.07174	-2.35705
PT_Entrec_244_2006	-14.1536	-68.7269	216	1222	12.2	3.52459	43	9.67217	2.28599	22.1105	0.716279	0.622302	2.51384	2.50768	0.601885	0.683256	0.0710739	0.0874765	0.0112302	0.0182347	14.2211	-2.53425	10.1863	-3.34276
PT_Entrep_245_2006	-14.1554	-68.7205	252	1165	14.6	3.21918	47	11.2525	1.99346	22.4315	0.689362	0.577629	2.40015	2.42629	0.58307	0.673332	0.0634414	0.0798734	0.0109826	0.0172611	12.9099	-5.41896	9.67816	-5.54439
PT_Eslabo_156_2003	-14.454	-67.9574	193	406	14.5	5.10345	74	12.5783	3.93766	49.5289	0.804054	0.819009	4.32912	4.11616	0.768891	0.830713	0.0970537	0.130018	0.0051603	0.0113346	7.97836	-1.37284	6.81424	-1.03261
PT_Eslabo_157_2003	-14.4543	-67.9544	201	371	11.8	4.40678	52	8.78573	3.44195	30.2401	0.773077	0.787395	3.15626	3.28305	0.682943	0.773366	0.0846283	0.116585	0.00845588	0.014162	14.7766	1.36302	10.6593	0.99066
PT_Fragme_77_2002	-14.4967	-68.23	237	1969	14.3	3.91608	56	11.3154	2.85072	32.257	0.744643	0.706317	2.92195	2.90025	0.657542	0.736177	0.0743893	0.0973973	0.00868661	0.0152587	13.3639	-0.508589	10.027	-1.95689
PT_Frente_247_2006	-14.1572	-68.7298	263	1329	13.7	3.43066	47	10.6859	2.18355	23.3332	0.708511	0.617881	2.31669	2.33674	0.568057	0.657979	0.0603852	0.0751031	0.0112361	0.017362	18.4477	-2.03978	12.5001	-2.30953
PT_Frente_414_2011	-14.6474	-68.7248	267	1003	13.5	4.74074	64	9.60502	2.70515	25.9831	0.789062	0.665678	2.91383	2.85879	0.65662	0.72719	0.0685182	0.0865906	0.00805466	0.0143311	26.6632	-1.77425	16.443	-4.29217
PT_Fuerte_260_2007	-14.6003	-68.9353	357	1921	21.2	4.15094	88	15.8675	2.63204	41.7639	0.759091	0.670584	2.97781	2.90958	0.664051	0.732457	0.0591219	0.0765269	0.00665864	0.0123794	19.8426	-3.62663	14.2732	-4.99802
PT_Fuerte_267_2007	-14.5973	-68.9279	420	1806	18.9	4.2328	80	10.8281	2.17514	23.5527	0.76375	0.586015	2.42619	2.42399	0.587662	0.669919	0.0492319	0.0607975	0.00835296	0.0133257	36.696	-4.09311	21.0809	-6.29636
PT_Fuerte_268_2007	-14.5947	-68.9248	292	1867	17.4	3.67816	64	14.1964	2.81193	39.9193	0.728125	0.721554	2.7082	2.67197	0.630558	0.704518	0.06212	0.0784536	0.00844305	0.0146958	15.6143	1.78402	11.5559	1.15921
PT_Fuerte_270_2007	-14.597	-68.9329	258	1911	16.6	3.9759	66	13.5276	2.83688	38.3761	0.748485	0.702264	3.06261	2.97735	0.673314	0.739077	0.0695219	0.0892965	0.0074043	0.0141424	13.1367	-1.57307	10.1524	-2.60301
PT_Fuerte_271_2007	-14.6028	-68.9394	247	2001	13.9	3.59712	50	10.9821	2.44832	26.8876	0.722	0.669299	2.57062	2.5807	0.610714	0.696635	0.0684441	0.0855762	0.0103232	0.0165789	14.9977	-1.54693	10.7802	-1.64883
PT_Fuerte_335_2009	-14.8207	-69.0686	197	3616	1.8	1.66667	3	1.30934	1.09623	1.43533	0.4	0.26465	1.00152	1.05474	0.00146667	0.26069	0.00735652	0.0195872	0.00707786	0.0231051	90.4158	2.11838	56.307	0.171389
PT_Hajlli_330_2009	-14.8209	-69.0668	161	3578	1	1	1	1	1	1	0	0.298076	1	1	0	0.298076	0	0	0	0	NA	NA	NA	NA
PT_Hajlli_331_2009	-14.8198	-69.0667	167	3540	1.2	2.5	3	1.04767	1.03001	1.07911	0.6	0.258847	1.00932	1.07181	0.00895	0.312807	0.017395	0.0274503	0.0165842	0.0200139	85.6957	-1.5225	35.6394	-2.69614
PT_Hajlli_332_2009	-14.8211	-69.0663	130	3573	1	1	1	1	1	1	0	0.52175	1	1	0	0.52175	0	0	0	0	NA	NA	NA	NA
PT_Hatunp_296_2008	-14.5846	-69.1249	117	4167	1.8	1.11111	2	1.65525	1.14072	1.88818	0.1	0.470441	1.03018	1.0789	0.028175	0.420834	0.0355758	0.0461295	0.0326029	0.0161142	2.27478	1.34015	2.20302	3.07844
PT_Huasak_319_2009	-14.8744	-68.8542	100	3692	2.3	2.17391	5	1.87913	1.29895	2.44091	0.54	0.561373	1.36778	1.61796	0.26782	0.597104	0.0526938	0.084617	0.0277999	0.0243627	15.2984	-3.77002	9.79069	-1.46666
PT_Incien_264_2007	-14.5894	-68.9522	561	1984	18.4	2.22826	41	13.1395	1.48414	19.5008	0.55122	0.429729	1.34293	1.4757	0.255043	0.463876	0.0278585	0.0345454	0.0154166	0.0160396	31.7793	0.244248	19.2116	-2.12888
PT_Jaukan_219_2005	-14.2329	-68.5263	366	667	9.4	3.51064	33	5.92204	1.55785	9.22562	0.715152	0.423476	1.48546	1.60363	0.326365	0.502127	0.0381848	0.0464115	0.0172275	0.01913	53.0362	-0.986394	22.5678	-4.11143
PT_Juanul_233_2005	-14.2316	-68.5311	305	815	11.1	3.06306	34	7.48064	1.80675	13.5157	0.673529	0.550699	1.70816	1.82007	0.414106	0.568398	0.0483226	0.0600662	0.0165437	0.0196524	28.0388	-0.221769	15.6811	-0.90063
PT_Jurita_381_2010	-15.1067	-68.9249	279	3077	7.5	2.53333	19	5.12801	1.57491	8.07614	0.605263	0.542589	1.39077	1.52648	0.280368	0.522509	0.0405641	0.0541048	0.0208589	0.0205316	28.1668	0.895103	15.5758	0.978004
PT_Kakelu_287_2008	-14.5828	-69.1274	135	4266	1.8	1.11111	2	1.39905	1.07791	1.50805	0.1	0.363498	1.01422	1.05493	0.0135	0.33451	0.0235843	0.0336693	0.0223719	0.0170876	4.10831	0.682571	3.86646	1.69642
PT_Kakepu_285_2008	-14.6118	-69.147	110	4185	1	1	1	1	1	1	0	0.17485	1	1	0	0.17485	0	0	0	0	NA	NA	NA	NA
PT_Kakepu_286_2008	-14.6109	-69.1471	44	4251	1	1	1	1	1	1	0	0.294596	1	1	0	0.294596	0	0	0	0	NA	NA	NA	NA
PT_Kalach_288_2008	-14.6088	-69.102	73	4200	1	1	1	1	1	1	0	0.210697	1	1	0	0.210697	0	0	0	0	NA	NA	NA	NA
PT_Kanupa_318_2009	-14.8872	-68.8645	45	3442	2	3.5	7	1.56593	3.22823	5.05519	0.714286	0.803241	2.1841	2.31033	0.5404	0.676078	0.135821	0.175288	0.028188	0.0388245	9.68844	5.23654	6.16878	3.27534
PT_Kapala_320_2009	-14.8644	-68.8708	84	3731	3	1.66667	5	2.4673	1.59169	3.92717	0.4	0.536339	1.26956	1.40784	0.21043	0.476124	0.0628139	0.0842595	0.0384155	0.0362345	6.32197	2.18198	4.93472	1.6618
PT_Kapala_321_2009	-14.8603	-68.8715	126	3557	2	2	4	1.35341	1.10372	1.49379	0.5	0.335066	1.08248	1.18327	0.0749875	0.403683	0.0393778	0.0526998	0.0331887	0.0277239	23.3005	-1.50954	12.8059	-2.475
PT_Kapala_322_2009	-14.8602	-68.8724	198	3530	1.7	2.94118	5	1.20187	1.10425	1.32717	0.66	0.326868	1.05073	1.14191	0.0477	0.369964	0.0260892	0.0374012	0.0234304	0.0204004	72.4608	-1.007	26.1327	-2.11252
PT_Karapa_269_2007	-14.5919	-68.9207	367	1730	18.6	3.27957	61	13.7423	2.09826	28.8349	0.695082	0.600254	2.23657	2.31367	0.552659	0.662115	0.0504135	0.0654589	0.0100846	0.0149297	20.689	-3.29087	14.1229	-4.1435
PT_Kausil_172_2005	-14.5549	-68.6859	151	1068	9.8	3.87755	38	8.32234	3.30768	27.5277	0.742105	0.776274	3.02901	2.96689	0.669551	0.739428	0.0926791	0.119791	0.0100729	0.0183966	9.15569	2.84489	7.20287	2.00287
PT_Kelluc_174_2005	-14.56	-68.716	215	1216	8.5	3.76471	32	6.21871	2.27648	14.1568	0.734375	0.670605	2.12278	2.25325	0.528477	0.66367	0.0651504	0.0853177	0.0144274	0.019259	25.2021	0.272248	14.2714	0.360086
PT_Kellut_180_2005	-14.5603	-68.6859	231	1029	10.4	3.36538	35	7.19409	2.36465	17.0115	0.702857	0.67759	2.07783	2.14375	0.518321	0.630773	0.0605201	0.0761529	0.0139715	0.0197319	21.2749	2.90078	13.208	2.37263
PT_Keñua1_314_2009	-14.8803	-68.9524	97	4265	1	1	1	1	1	1	0	0.306991	1	1	0	0.306991	0	0	0	0	NA	NA	NA	NA
PT_Keñua2_315_2009	-14.8785	-68.9533	139	4329	1	1	1	1	1	1	0	0.2562	1	1	0	0.2562	0	0	0	0	NA	NA	NA	NA
PT_Keñua3_316_2009	-14.8778	-68.9261	222	4264	1	1	1	1	1	1	0	0.328681	1	1	0	0.328681	0	0	0	0	NA	NA	NA	NA
PT_Keñua4_317_2009	-14.8784	-68.9252	330	4301	1	1	1	1	1	1	0	0.12181	1	1	0	0.12181	0	0	0	0	NA	NA	NA	NA
PT_Keñuan_295_2008	-14.5574	-69.1157	144	4139	1.5	1.33333	2	1.17255	1.0488	1.22977	0.25	0.202549	1.00076	1.03628	0.000725	0.218521	0.00629314	0.0188065	0.00597848	0.0241789	52.8465	0.666007	41.6954	-0.660573
PT_Keñuap_294_2008	-14.5577	-69.1237	142	3977	1	1	1	1	1	1	0	0.271724	1	1	0	0.271724	0	0	0	0	NA	NA	NA	NA
PT_Khokho_326_2009	-14.7666	-68.9665	370	2439	15.3	3.26797	50	11.5959	2.01848	23.4061	0.694	0.559139	1.91629	2.00096	0.477873	0.602866	0.0449259	0.0563403	0.0122238	0.0161651	30.0869	0.310908	17.6809	-2.70504
PT_Kolkep_336_2009	-14.8214	-69.067	134	3596	1.5	1.33333	2	1.20234	1.0546	1.26799	0.25	0.305974	1.00506	1.04709	0.0048	0.308631	0.0157248	0.0263413	0.014902	0.0181752	20.8763	0.285265	16.4541	-0.146212
PT_Laaltu_61_2002	-14.6567	-67.7975	232	323	16.5	5.33333	88	14.3353	4.09159	58.654	0.8125	0.825927	4.24852	3.97782	0.764528	0.819387	0.0858805	0.112582	0.0047525	0.0107785	12.6317	1.01054	10.0941	0.606821
PT_Laaltu_62_2002	-14.6567	-67.8042	207	327	13.8	4.56522	63	11.5013	3.02356	34.7749	0.780952	0.692785	3.53941	3.38757	0.717299	0.777435	0.0865026	0.110476	0.00686194	0.0137417	11.8587	-3.29491	9.27626	-6.16014
PT_Ladera_127_2003	-14.4644	-68.5421	434	984	13.9	3.66906	51	9.13831	2.37819	21.7326	0.727451	0.67793	1.75347	1.85137	0.429415	0.571509	0.0393337	0.0488166	0.012791	0.0159973	48.7012	10.7917	23.3005	6.65241
PT_Ladera_128_2003	-14.4657	-68.5409	330	961	13.9	3.52518	49	10.1511	2.14919	21.8165	0.716327	0.603607	2.06756	2.16885	0.516056	0.639612	0.0499301	0.0626853	0.0116568	0.0155739	29.1933	-0.313704	17.1805	-2.31192
PT_Ladera_132_2003	-14.4783	-68.537	498	968	17.3	2.42775	42	12.5056	2.33208	29.164	0.588095	0.686522	1.48362	1.632	0.325649	0.529687	0.0325817	0.0420781	0.0147765	0.0155504	28.9772	16.6375	17.7611	10.0855
PT_Ladera_145_2003	-14.6147	-68.6961	201	1053	10.4	3.55769	37	8.02667	2.12869	17.0863	0.718919	0.598413	2.37386	2.39685	0.578366	0.668556	0.0714228	0.0894209	0.0126426	0.0198096	16.5749	-2.99886	11.1174	-3.54084
PT_Ladera_185_2005	-14.5486	-68.6903	475	975	12.4	3.46774	43	6.25749	1.636	10.2372	0.711628	0.471592	1.51308	1.63916	0.338755	0.521847	0.0343922	0.0431762	0.0150184	0.0166515	56.8345	-0.0732228	24.8277	-3.01804
PT_Ladera_88_2002	-14.4483	-68.1869	241	1600	13.8	3.69565	51	10.6115	2.50791	26.6128	0.729412	0.675241	2.64303	2.62926	0.621387	0.700296	0.0692758	0.0867527	0.00988372	0.0162197	15.1947	-1.39872	10.9295	-1.54472
PT_Ladoca_158_2003	-14.4591	-67.9472	176	363	13.9	5.17986	72	12.1936	3.82664	46.6606	0.806944	0.780877	4.53674	4.23102	0.779472	0.834836	0.0992767	0.134738	0.00480756	0.0115279	6.47803	-3.00125	5.71438	-4.68071
PT_Laguna_38_2002	-14.9767	-67.7933	220	395	16.3	5.27607	86	14.1242	3.89696	55.0414	0.810465	0.813195	4.36396	4.08305	0.770759	0.826125	0.0873201	0.11702	0.00458035	0.010973	10.4456	-1.59021	8.66886	-1.17839
PT_Lahoya_370_2009	-14.8854	-68.7772	595	3240	15.7	2.03822	32	9.59598	1.43258	13.747	0.509375	0.42034	1.19555	1.33384	0.163259	0.415517	0.0229874	0.0283025	0.0160517	0.015385	36.6576	3.48874	21.5625	0.313545
PT_Lalomi_59_2002	-14.6553	-67.7975	239	312	17.1	5.32164	91	14.7161	3.99477	58.7873	0.812088	0.807523	4.26234	3.99009	0.765295	0.820056	0.0845664	0.111716	0.0046458	0.010715	12.5262	0.0418726	10.0721	-1.1696
PT_Lambra_434_2010	-15.6556	-68.3791	181	2282	10.5	3.90476	41	8.20332	3.01849	24.7616	0.743902	0.756707	2.78986	2.767	0.641265	0.71804	0.0800949	0.101631	0.0102502	0.0179598	13.9198	2.47452	10.0133	2.15298
PT_Lambra_435_2010	-15.6571	-68.375	284	2021	17.8	4.21348	75	14.737	2.86813	42.2675	0.762667	0.709509	3.13944	3.03339	0.681325	0.74416	0.0674258	0.085854	0.00682154	0.0130698	15.9293	-1.92493	11.9242	-2.65128
PT_Lambra_436_2010	-15.649	-68.3743	198	2213	9.5	3.89474	37	6.54129	2.24716	14.6994	0.743243	0.617869	2.39918	2.41318	0.582838	0.670789	0.0700175	0.0884256	0.0121181	0.0193081	21.3597	-1.87741	13.2368	-2.7408
PT_Lambra_437_2010	-15.649	-68.3704	279	2214	13.1	4.27481	56	9.35487	2.18579	20.4478	0.766071	0.588686	2.54209	2.55082	0.606388	0.691389	0.0621259	0.0788678	0.00961114	0.0157493	27.8904	-4.62841	16.6144	-6.52108
PT_Lambra_438_2010	-15.6514	-68.3708	224	2033	14.3	4.05594	58	11.2702	2.62657	29.602	0.753448	0.69994	3.1193	3.07644	0.679215	0.752541	0.0782006	0.100998	0.00801905	0.014454	11.9774	-4.45422	9.25716	-3.63922
PT_Lambra_439_2010	-15.6519	-68.3772	175	2284	11.4	4.29825	49	8.69556	3.21955	27.9958	0.767347	0.776741	3.37341	3.39227	0.703328	0.784925	0.0954162	0.129145	0.0083657	0.0150637	9.69267	-1.33742	7.65261	-0.543277
PT_Lambra_440_2010	-15.6555	-68.3731	197	2031	13.9	4.60432	64	11.6874	3.42701	40.0528	0.782813	0.770009	3.72922	3.55796	0.731694	0.790932	0.0894109	0.116531	0.00641839	0.0134623	9.78735	-1.12377	7.96442	-1.55415
PT_Lambra_441_2010	-15.6598	-68.3822	311	2208	17.6	3.92045	69	14.1732	2.5454	36.0766	0.744928	0.666284	2.74466	2.71461	0.635467	0.711097	0.062771	0.0789119	0.0083119	0.0141899	18.7314	-2.1442	13.1692	-3.15812
PT_Lambra_442_2010	-15.6541	-68.3769	328	2196	19.1	3.61257	69	15.7301	2.36431	37.1907	0.723188	0.632948	2.63368	2.61866	0.620119	0.699114	0.058027	0.074389	0.00835287	0.0142866	16.8695	-3.41924	12.3394	-4.63134
PT_Lampay_278_2008	-14.6812	-69.1013	45	4116	1.8	1.11111	2	1.6611	1.12845	1.87447	0.1	0.341057	1.11551	1.18722	0.100075	0.395295	0.0704442	0.0851923	0.0552292	0.0421922	-0.0624379	-0.689847	-0.00135798	-1.28548
PT_Laplan_60_2002	-14.6536	-67.798	226	305	15.7	5.28662	83	13.1681	3.47074	45.7031	0.810843	0.737678	4.12065	3.84958	0.757211	0.810017	0.0873609	0.11179	0.0051262	0.0117191	13.3466	-3.3889	10.4623	-6.17273
PT_Laurel_426_2010	-14.7773	-68.6208	313	1485	16.1	4.28571	69	10.2931	2.4535	25.2542	0.766667	0.633737	2.75438	2.77684	0.636759	0.722253	0.0619419	0.0804748	0.00813937	0.0136262	24.7221	-4.01784	15.9604	-6.496
PT_Lechem_427_2010	-14.7703	-68.6203	269	1512	16.6	3.73494	62	13.4848	3.00912	40.5773	0.732258	0.745541	2.83123	2.80234	0.646609	0.721856	0.0654591	0.0846502	0.00813369	0.0144039	13.8057	2.4427	10.5302	1.64434
PT_Lianas_67_2002	-14.6583	-67.7947	182	321	13.7	6.20438	85	11.6851	4.39009	51.2984	0.838824	0.819829	5.07436	4.69139	0.802853	0.858587	0.100981	0.132785	0.00391288	0.00967876	11.1904	-2.26907	9.19288	-4.00447
PT_Limonu_176_2005	-14.5409	-68.6941	290	949	12.9	2.7907	36	10.0955	2.13626	21.5665	0.641667	0.629625	1.85139	1.96388	0.459482	0.605254	0.0494644	0.0636451	0.0143721	0.0180161	18.9896	2.70835	12.6763	1.35274
PT_Llanta_283_2008	-14.6502	-69.0837	102	4327	1.1	1.81818	2	1.02169	1.01302	1.03499	0.45	0.244275	1.00941	1.06061	0.008875	0.298783	0.0220501	0.0342568	0.0206203	0.0259272	36.6787	-1.3892	21.3927	-2.10235
PT_Loma_72_2002	-14.6078	-67.65	186	328	13.1	4.73282	62	10.9469	3.68204	40.307	0.78871	0.793282	3.81305	3.62233	0.73759	0.795736	0.0924663	0.122965	0.00633707	0.0137074	9.94709	0.485627	8.06685	-0.179005
PT_Majo_43_2002	-14.9833	-67.7833	163	342	12.4	4.91935	61	11.3195	3.98627	45.1226	0.796721	0.818834	4.17535	3.8802	0.760364	0.811208	0.0995137	0.128436	0.00568272	0.0130751	7.47639	0.825875	6.39789	0.583262
PT_Mara_131_2003	-14.4772	-68.5361	300	972	16	3.4375	55	12.4397	2.23809	27.8412	0.709091	0.626595	2.39228	2.46271	0.581743	0.682337	0.0581477	0.0743937	0.0101612	0.015297	17.9752	-3.0193	12.5327	-3.64401
PT_Marimo_37_2002	-14.9797	-67.7897	299	368	13.8	4.85507	67	8.59463	2.55976	22.0002	0.79403	0.687173	2.87904	3.04833	0.652476	0.760721	0.066628	0.0928613	0.0080283	0.0124067	29.6577	-5.26126	17.6319	-5.92805
PT_Mauri_49_2002	-14.99	-67.7928	170	313	12.1	5.12397	62	10.3852	3.54817	36.8486	0.804839	0.745745	4.09333	3.8335	0.755565	0.808954	0.0963356	0.1232	0.00573474	0.0128837	10.6984	-2.31599	8.59208	-4.90613
PT_Meseta_46_2002	-14.9778	-67.7997	173	360	13.8	5.07246	70	12.4253	3.73514	46.4104	0.802857	0.776165	4.49581	4.20477	0.777458	0.833631	0.10162	0.134253	0.00499918	0.0114502	5.67459	-3.49812	5.08069	-5.01876
PT_Minapa_201_2005	-14.348	-68.5512	314	992	16.7	2.93413	49	13.8545	2.42441	33.5889	0.659184	0.667033	2.11596	2.17238	0.527118	0.634097	0.0519081	0.0652803	0.0115882	0.0165489	15.7618	3.86069	11.3965	1.99027
PT_Mutune_236_2006	-14.1479	-68.736	378	1380	8.9	5.39326	48	3.01601	1.51306	4.5634	0.814583	0.34854	1.83192	1.91872	0.453825	0.583742	0.0428996	0.0535756	0.0127919	0.0168281	83.0157	-7.57182	28.2021	-13.9767
PT_Mutune_237_2006	-14.1479	-68.7414	393	1309	13.2	5.30303	70	5.78924	2.12694	12.3134	0.811429	0.558281	2.34439	2.39694	0.573248	0.67317	0.0511468	0.0659947	0.00927106	0.014204	57.8461	-4.09128	25.6908	-8.08857
PT_Naranj_111_2002	-14.6014	-68.3534	440	1780	12.5	2.96	37	7.93194	1.98294	15.7285	0.662162	0.598353	1.45065	1.57968	0.310264	0.5037	0.0346861	0.043886	0.016431	0.0178684	43.5144	9.18875	21.4167	5.29721
PT_Nidoab_223_2005	-14.2313	-68.5341	304	896	13.4	3.28358	44	10.1408	1.95263	19.8013	0.695455	0.56	1.99972	2.07021	0.499594	0.61443	0.0518197	0.0643301	0.0129362	0.0179743	24.7756	-1.82773	15.1405	-3.02815
PT_Nucala_203_2005	-14.3454	-68.5394	254	755	12.5	3.36	42	9.87743	2.59618	25.6436	0.702381	0.690755	2.19555	2.24273	0.544195	0.644813	0.0597851	0.0739121	0.0124168	0.0180853	19.4773	4.78201	12.7397	2.54029
PT_Orilla_129_2003	-14.4666	-68.5404	252	927	15.4	3.57143	55	13.0255	3.04509	39.6639	0.72	0.745273	2.72121	2.7078	0.632292	0.711947	0.067417	0.0855629	0.00908557	0.0153925	12.6113	3.94204	9.65357	2.16508
PT_Orilla_130_2003	-14.4652	-68.5489	311	986	18.9	3.49206	66	15.1926	2.41733	36.7255	0.713636	0.653385	2.65981	2.65077	0.62385	0.704807	0.0587556	0.0750549	0.00830435	0.014018	14.1647	-3.11018	10.812	-3.66832
PT_Orilla_68_2002	-14.6483	-67.7906	163	283	11.5	5.73913	66	9.99671	4.22656	42.2517	0.825758	0.821729	4.47796	4.16415	0.776564	0.829967	0.104392	0.134144	0.00517903	0.0120849	12.081	0.46527	9.49868	-0.681715
PT_Ovituy_199_2005	-14.3528	-68.5455	278	1066	15.4	2.98701	46	12.5397	2.34656	29.4252	0.665217	0.652992	2.21143	2.27091	0.547487	0.652136	0.0585917	0.0742184	0.0119705	0.0174249	13.2371	1.01926	9.83504	0.0491257
PT_Ovituy_200_2005	-14.3502	-68.5503	364	1105	16.2	2.77778	45	12.7049	2.16432	27.4974	0.64	0.625519	1.81805	1.91232	0.449628	0.586828	0.0447248	0.0562005	0.0135025	0.0171308	21.4585	4.48388	14.099	2.25858
PT_Ovituy_204_2005	-14.3593	-68.5395	240	881	14.4	2.98611	43	12.0147	2.20665	26.5121	0.665116	0.619815	2.34541	2.38118	0.573327	0.669301	0.0631614	0.08036	0.0114619	0.017726	10.1439	-2.17189	8.00824	-2.79172
PT_Palca_425_2010	-14.7804	-68.6298	352	1503	16.4	3.17073	52	11.8536	2.12881	25.2342	0.684615	0.602982	2.02568	2.08764	0.506076	0.61684	0.0467183	0.0580655	0.0113653	0.015728	24.5098	0.709022	15.7092	-0.881074
PT_Palcas_428_2010	-14.7792	-68.6336	418	1509	25	3.4	85	20.7107	2.51472	52.0816	0.705882	0.673735	2.55462	2.54008	0.608408	0.687177	0.0490564	0.0630072	0.00749188	0.0127454	17.2328	-0.402443	13.0106	-1.05466
PT_Palmar_105_2002	-14.3661	-67.9597	256	357	16.3	5.03067	82	12.7745	3.80281	48.579	0.80122	0.811667	3.67739	3.48532	0.727945	0.783833	0.0781943	0.0999546	0.00576791	0.0121204	17.3068	3.17634	12.7038	2.29649
PT_Palmar_108_2002	-14.3672	-67.9561	240	357	13.6	4.55882	62	10.5804	3.05668	32.341	0.780645	0.734116	3.08561	2.99983	0.67574	0.741288	0.0719091	0.0929796	0.00754361	0.0142857	20.4872	0.611421	13.9065	-0.502083
PT_Palmar_159_2003	-14.4202	-67.9131	141	355	9.3	4.19355	39	7.31162	2.46089	17.9931	0.761538	0.620543	3.23653	3.09744	0.690756	0.748344	0.0960024	0.120234	0.00915149	0.01804	9.96865	-5.29422	7.73448	-7.08429
PT_Palmar_160_2003	-14.4201	-67.9112	203	343	12.3	4.95935	61	9.35626	3.36208	31.4565	0.798361	0.772601	3.55102	3.53738	0.718209	0.795072	0.0904324	0.122321	0.00714074	0.0134749	15.5733	-1.43307	11.2246	-1.66766
PT_Palmar_161_2003	-14.4196	-67.9121	214	340	10.5	4.57143	48	7.25215	2.53794	18.4055	0.78125	0.645671	2.77557	2.76001	0.639455	0.718141	0.074662	0.0945204	0.00964033	0.0162905	24.0531	-2.34944	14.7085	-4.44859
PT_Palmit_144_2003	-14.6042	-68.7168	457	1852	16.9	2.30769	39	12.7307	1.66675	21.2189	0.566667	0.516588	1.45485	1.5823	0.312291	0.501015	0.03301	0.0411714	0.0155553	0.0168851	25.8359	2.05116	16.353	0.922285
PT_Palmit_147_2003	-14.6142	-68.7167	311	1500	14.4	2.43056	35	11.5254	1.67859	19.3463	0.588571	0.538064	1.74984	1.87814	0.42814	0.590713	0.0451635	0.058216	0.014709	0.0175162	15.0722	-3.42775	10.907	-3.00572
PT_Palmit_93_2002	-14.4714	-68.1931	370	1592	21.2	3.86792	82	16.5096	2.56562	42.3574	0.741463	0.665922	2.73589	2.69772	0.634331	0.70773	0.0568016	0.0723224	0.00758992	0.013384	19.9296	-1.82657	14.1151	-3.1237
PT_Paltuy_167_2004	-15.0429	-68.4866	260	1083	17.3	4.73988	82	14.1555	3.48565	49.3411	0.789024	0.758248	3.65081	3.50316	0.725969	0.787601	0.0763573	0.0986263	0.00571934	0.0116015	14.2628	-0.177512	11.025	-2.53013
PT_Pampat_385_2010	-15.1317	-68.8788	205	2904	7.6	3.42105	26	5.14582	1.91734	9.86627	0.707692	0.607792	1.9015	2.04606	0.473571	0.628958	0.0603711	0.0797136	0.0166598	0.0204316	25.1702	-1.61477	14.053	-1.03593
PT_Pampay_178_2005	-14.5503	-68.6901	270	971	12.7	2.91339	37	9.71886	1.84552	17.9363	0.656757	0.539508	1.93805	2.0317	0.483626	0.610527	0.053542	0.0669754	0.0142322	0.0188436	18.2162	-2.77981	12.1647	-3.7689
PT_Panteo_202_2005	-14.3311	-68.5439	328	762	12.7	2.91339	37	8.60821	2.04616	17.6138	0.656757	0.598737	1.73324	1.84513	0.422658	0.577597	0.0450521	0.0562549	0.0149894	0.017946	26.195	3.57357	15.6177	1.17796
PT_Paripa_429_2010	-14.7786	-68.6407	414	1564	21.1	3.6019	76	15.5843	2.25642	35.1647	0.722368	0.6258	2.36228	2.37063	0.576497	0.662384	0.0492348	0.0607111	0.00883238	0.0138336	25.1776	-1.88116	16.5156	-2.64456
PT_Patasa_324_2009	-14.7777	-68.9762	193	2667	10.5	3.42857	36	8.55741	2.70302	23.1309	0.708333	0.72664	2.45726	2.57276	0.592657	0.703136	0.0757534	0.0967168	0.012506	0.0176899	12.8221	1.3468	9.24965	1.32865
PT_Patasa_325_2009	-14.7754	-68.9753	330	2470	16.1	3.29193	53	12.9667	2.31638	30.0357	0.696226	0.649479	2.20371	2.30104	0.545964	0.664524	0.0523556	0.0675619	0.0107874	0.0150461	20.785	0.226942	13.9294	-0.999929
PT_Perfil_78_2002	-14.4967	-68.2508	246	1930	14.8	3.98649	59	11.4906	2.70227	31.0506	0.749153	0.684612	2.90496	2.84079	0.655564	0.724179	0.0696685	0.0873143	0.00823614	0.0148815	15.5239	-1.5865	11.3632	-2.65881
PT_Piara_387_2010	-14.7766	-69.015	319	2804	13.2	2.87879	38	9.46361	1.77544	16.8021	0.652632	0.522264	1.76004	1.85676	0.431428	0.57091	0.0469726	0.0577169	0.0151076	0.0185656	23.8171	-1.40893	14.6419	-2.62019
PT_Piara_388_2010	-14.7791	-69.0156	414	2746	14.6	2.80822	41	10.0263	1.67195	16.7636	0.643902	0.52091	1.60058	1.72546	0.374884	0.548213	0.0375883	0.047599	0.0146201	0.0165851	32.128	-1.12413	18.4006	-1.64622
PT_Piara_389_2010	-14.7838	-69.0149	235	2813	9.4	2.87234	27	7.03751	1.69776	11.948	0.651852	0.451751	1.7202	1.82103	0.418072	0.56351	0.0553927	0.0686403	0.0186759	0.0229312	20.7995	-1.79585	12.5177	-4.87366
PT_Piara_390_2010	-14.7828	-69.0204	310	2799	10.5	2.66667	28	7.89959	1.56904	12.3947	0.625	0.487038	1.51629	1.64647	0.339984	0.527236	0.0423471	0.0544078	0.0184095	0.0201659	27.1653	-1.42324	15.482	-1.99338
PT_Piara_391_2010	-14.7836	-69.0213	276	2803	11.7	3.24786	38	8.84741	2.14143	18.9461	0.692105	0.628523	2.01023	2.12275	0.502157	0.640585	0.0562703	0.0729293	0.0139036	0.018005	21.9944	0.256048	13.6619	-0.669929
PT_Piara_392_2010	-14.787	-69.0266	382	3069	11.5	3.21739	37	7.86089	1.54799	12.1685	0.689189	0.445955	1.55425	1.67306	0.356173	0.525912	0.0403074	0.0499623	0.0166589	0.0191029	41.2613	-2.50342	19.9903	-4.18557
PT_Piara_393_2010	-14.7879	-69.0194	351	2961	11.1	3.06306	34	7.69624	1.83907	14.1539	0.673529	0.533529	1.56025	1.67849	0.358659	0.529432	0.0399786	0.0496432	0.0163965	0.0186133	37.5903	3.2346	19.2036	0.22009
PT_Piara_394_2010	-14.796	-69.0299	307	2975	13.9	2.94964	41	10.5464	2.05735	21.6976	0.660976	0.611399	1.93173	2.03356	0.481988	0.616787	0.0497408	0.0636574	0.0133298	0.0174174	20.4642	0.37359	13.4276	-0.309361
PT_Piara_395_2010	-14.7928	-69.0258	304	2946	9.9	2.82828	28	7.04947	1.90332	13.4174	0.646429	0.599087	1.56546	1.70285	0.36073	0.553249	0.0429054	0.0556754	0.0174965	0.0191076	29.4328	3.60073	16.3288	2.39897
PT_Pichan_234_2005	-14.2427	-68.5259	336	840	13	3.53846	46	8.22544	2.14999	17.6846	0.717391	0.621664	1.9309	2.00829	0.481772	0.603258	0.0492976	0.0604719	0.0131846	0.0175779	32.6093	2.34326	17.8708	1.0471
PT_Piecer_183_2005	-14.5489	-68.6843	393	1272	15.3	2.87582	44	9.8934	1.79884	17.7966	0.652273	0.545814	1.68939	1.78969	0.407723	0.553561	0.0410276	0.050065	0.0143433	0.0173233	28.9178	0.182802	17.0497	-0.447198
PT_Piedel_71_2002	-14.605	-67.6528	219	320	14.1	5.1773	73	11.3584	4.09004	46.4563	0.806849	0.813386	3.84077	3.71932	0.739497	0.80517	0.0886306	0.11502	0.00600536	0.0120103	15.0798	3.22312	11.2153	0.68407
PT_Piedem_103_2002	-14.36	-67.9725	188	398	13	5.30769	69	10.2782	3.71772	38.2116	0.811594	0.780405	4.13866	3.90497	0.758249	0.815484	0.0949725	0.126439	0.00552845	0.0124009	12.3091	-1.48094	9.64916	-2.82878
PT_Piñapi_152_2003	-14.6135	-68.6831	152	1155	6.6	2.12121	14	5.09191	1.87157	9.52986	0.528571	0.586352	1.53075	1.65247	0.3457	0.531118	0.0609593	0.0766967	0.0258105	0.0282597	9.68615	2.85671	7.08517	1.9545
PT_Pino_262_2007	-14.6064	-68.9414	601	2084	28.2	2.55319	72	20.7779	1.86574	38.7661	0.608333	0.552738	1.75959	1.85046	0.431467	0.566279	0.0346099	0.0421202	0.011155	0.0140484	22.9298	0.362644	15.8553	-0.963888
PT_Planoas_124_2003	-14.4727	-68.5353	175	900	9.4	5.21277	49	6.98226	3.07889	21.4976	0.808163	0.72185	3.33582	3.2638	0.700002	0.770552	0.09105	0.119288	0.00813463	0.0153634	20.6144	-1.55017	13.2964	-3.17001
PT_Planop_82_2002	-14.4964	-68.2611	586	2172	16.2	3.64198	59	6.86357	2.05708	14.1189	0.725424	0.631999	1.62735	1.76044	0.385248	0.560274	0.0331834	0.0414217	0.0125184	0.013886	60.7119	7.16137	27.174	5.1653
PT_Planop_87_2002	-14.4847	-68.2153	371	1699	19.8	3.53535	70	16.1391	2.20679	35.6157	0.717143	0.597739	2.41412	2.41874	0.585577	0.670108	0.0521128	0.0650328	0.00893838	0.0143133	21.5155	-3.25914	14.7192	-5.05604
PT_Planopi_123_2003	-14.4658	-68.5358	160	899	8.8	4.31818	38	7.20655	2.93989	21.1865	0.768421	0.725606	2.88759	2.84711	0.653391	0.726441	0.0850562	0.108476	0.0101814	0.018281	16.8194	0.855304	11.298	-0.0456575
PT_Planor_102_2002	-14.3664	-67.9728	222	455	17.6	5.05682	89	15.8487	3.64852	57.8243	0.802247	0.753107	4.44292	4.1328	0.774833	0.828194	0.0891065	0.114726	0.0045025	0.0104832	6.88949	-4.22116	6.08876	-7.16257
PT_Podoca_386_2010	-15.123	-68.8926	158	2813	7.5	3.6	27	6.14177	2.5953	15.9397	0.722222	0.732416	2.34694	2.48181	0.573443	0.697993	0.0782153	0.105154	0.0141464	0.0205571	16.0206	1.07926	10.5172	1.67451
PT_Ppmcen_107_2002	-14.3594	-67.9594	176	361	13	4.84615	63	11.44	3.53524	40.4432	0.793651	0.766633	4.02869	3.76696	0.751644	0.804015	0.0944507	0.122095	0.0058136	0.013039	8.65488	-1.89787	7.22553	-2.86689
PT_Ppmnor_80_2002	-14.4986	-68.2528	284	2019	13.7	3.35766	46	10.3539	2.61265	27.051	0.702174	0.700668	2.2636	2.40077	0.557924	0.687107	0.0592447	0.0796008	0.0115217	0.0159757	18.4669	2.66171	12.5198	0.848857
PT_Ppmnor_99_2002	-14.3572	-67.9619	276	365	18.9	5.07937	96	14.9137	3.84817	57.3903	0.803125	0.80801	3.97632	3.79618	0.748419	0.809729	0.0763921	0.101887	0.00482455	0.010378	14.4392	0.510278	11.3391	-0.16567
PT_Ppmsur_98_2002	-14.3621	-67.9614	239	360	17.1	5.08772	87	14.5601	3.72783	54.2777	0.803448	0.775944	4.08832	3.82159	0.755297	0.807988	0.0844524	0.106974	0.0050381	0.0110228	11.8339	-0.876476	9.55753	-2.90706
PT_Ppmtsu_81_2002	-14.4975	-68.2494	341	1907	18.1	3.14917	57	15.0824	2.31688	34.9442	0.682456	0.642265	2.21712	2.26264	0.548713	0.648535	0.052465	0.0661981	0.0106535	0.015979	17.7651	0.819387	12.5539	-0.392369
PT_Pucara_227_2005	-14.24	-68.5471	345	691	11.6	3.62069	42	6.7701	1.91307	12.9516	0.72381	0.531812	1.79984	1.9025	0.444035	0.585302	0.0460841	0.0574779	0.0141569	0.017617	39.5113	0.183814	19.7625	-3.03632
PT_Puente_383_2010	-15.1037	-68.9291	291	2981	10.4	2.78846	29	7.96726	1.79282	14.2839	0.641379	0.539075	1.58233	1.69843	0.367514	0.533991	0.0448755	0.055202	0.017873	0.0204382	26.8773	1.70984	15.3229	0.248739
PT_Quebra_115_2002	-14.5205	-68.3039	271	1950	11.7	3.67521	43	8.8234	2.40807	21.2474	0.727907	0.682279	2.1383	2.20713	0.532014	0.640742	0.0564675	0.0726003	0.0123498	0.0177474	27.2176	2.76783	15.8621	2.34047
PT_Queñua_284_2008	-14.6073	-69.1479	89	4351	1	1	1	1	1	1	0	0.235152	1	1	0	0.235152	0	0	0	0	NA	NA	NA	NA
PT_Quequa_281_2008	-14.6513	-69.0866	142	4203	2	1	2	1.83843	1.0799	1.98532	0	0.281006	1.00066	1.03638	0.000625	0.204772	0.00584896	0.0195715	0.00555651	0.02746	-0.112481	2.22379	-0.112481	2.77619
PT_Quequa_282_2008	-14.6508	-69.0879	185	4211	1.8	1.11111	2	1.27599	1.03965	1.32658	0.1	0.156188	1	1.02663	0	0.182533	0	0.0127654	0	0.0229164	NA	1.01957	NA	-1.14959
PT_Resina_187_2005	-14.3314	-68.5558	330	686	13	3.07692	40	8.19549	1.92627	15.7868	0.675	0.548256	1.77629	1.86827	0.436629	0.572116	0.0474839	0.0582287	0.0150002	0.0188238	27.391	0.996065	15.8912	-1.26756
PT_Resina_188_2005	-14.3276	-68.5594	360	764	15.8	2.53165	40	12.3053	2.27914	28.0455	0.605	0.665178	1.68052	1.78321	0.404564	0.552025	0.0426001	0.0522263	0.0150396	0.0181138	19.9795	9.49569	13.3273	6.24681
PT_Resina_189_2005	-14.3254	-68.565	271	715	12.6	3.09524	39	9.53316	2.21786	21.1432	0.676923	0.632436	2.0128	2.0987	0.502808	0.624754	0.055181	0.0684139	0.0135677	0.0181863	19.6162	1.74187	12.8331	0.422431
PT_Resina_190_2005	-14.3217	-68.5752	406	804	14.4	2.70833	39	9.76271	1.92356	18.7791	0.630769	0.58767	1.59463	1.72262	0.372549	0.553328	0.0374726	0.0485929	0.0147294	0.0167077	29.7205	4.13517	17.5309	2.05543
PT_Resina_191_2005	-14.3232	-68.5785	281	780	10	3.7	37	6.90634	1.91436	13.2212	0.72973	0.565198	1.89611	1.98962	0.472211	0.603885	0.0519246	0.0663595	0.0144236	0.0191233	34.7405	-1.13414	17.854	-2.02301
PT_Resina_193_2005	-14.3326	-68.5684	344	893	16.1	2.98137	48	10.8273	2.07574	22.4746	0.664583	0.593099	1.96356	2.04109	0.490403	0.611612	0.0490719	0.0619466	0.0126937	0.0173821	20.7412	0.559385	13.7218	-1.06503
PT_Resina_194_2005	-14.3358	-68.5655	335	803	15.3	3.0719	47	11.6961	2.16782	25.3551	0.674468	0.591201	1.95704	2.02895	0.488715	0.606162	0.0481931	0.058846	0.0125391	0.0169326	23.1332	2.35985	14.8139	-0.883556
PT_Resina_196_2005	-14.335	-68.5739	255	1173	14.8	2.83784	42	11.8026	2.12284	25.0549	0.647619	0.609164	2.17565	2.21148	0.540043	0.636868	0.0577986	0.072674	0.0121911	0.0183949	11.4569	-1.21964	8.82417	-1.50603
PT_Resina_197_2005	-14.3365	-68.5744	403	1231	16.7	2.75449	46	12.4603	2.05499	25.6058	0.636957	0.571966	1.72538	1.82901	0.420112	0.56748	0.0397617	0.0495866	0.0133293	0.0163571	25.8819	4.55735	16.2683	0.274245
PT_Resina_198_2005	-14.3342	-68.5715	413	1054	17.3	2.65896	46	12.2561	1.94106	23.7899	0.623913	0.551798	1.69171	1.79765	0.408554	0.55797	0.0398088	0.0492596	0.0139005	0.0168097	24.2974	2.91125	15.4929	-0.367192
PT_Retama_44_2002	-14.9764	-67.8147	141	304	9.4	5.10638	48	7.7627	2.99787	23.2716	0.804167	0.701602	3.86124	3.63805	0.740835	0.795566	0.102034	0.132565	0.00682309	0.0148101	12.2032	-4.82917	9.28191	-6.34456
PT_Ribera_74_2002	-14.6161	-67.6569	134	254	9	4.77778	43	7.55246	3.60212	27.2048	0.790698	0.784556	3.6978	3.53936	0.729348	0.789876	0.106123	0.137581	0.00771421	0.0161046	10.1767	0.45618	7.95286	-0.33037
PT_Rincon_257_2006	-14.7967	-68.6197	259	1761	19.5	4.61538	90	17.1537	3.65586	62.7114	0.783333	0.788432	3.93163	3.68652	0.745544	0.798396	0.0811522	0.101448	0.00523509	0.0110528	8.42561	-0.302214	7.21838	-0.901484
PT_Rincon_362_2009	-14.8832	-68.7815	260	3172	11.5	2.52174	29	8.4835	2.03586	17.2712	0.603448	0.6177	1.71727	1.83606	0.417183	0.575241	0.0501962	0.0640827	0.0170136	0.0206293	16.0265	3.11779	10.948	2.05817
PT_Rioubi_221_2005	-14.2208	-68.5213	263	799	10.9	3.21101	35	8.08637	1.87969	15.1999	0.688571	0.542119	1.8904	1.9713	0.470564	0.595568	0.0550124	0.0672759	0.0153871	0.0199612	24.0057	-1.36158	14.1682	-2.67766
PT_Rocoro_109_2002	-14.3471	-67.9614	217	375	16.3	4.66258	76	14.3879	3.23444	46.5366	0.785526	0.74435	3.98993	3.79609	0.749253	0.809269	0.0862161	0.11215	0.00540513	0.0114004	7.80182	-5.00805	6.71098	-5.69445
PT_Ruinas_30_2001	-13.8972	-68.1651	256	825	16.3	5.33742	87	12.7186	2.99427	38.0829	0.812644	0.688338	3.85683	3.61886	0.740614	0.793503	0.0781456	0.101043	0.00523624	0.0114883	18.9466	-6.18149	13.756	-9.15413
PT_Ruinas_31_2001	-13.8929	-68.1657	209	770	13.3	4.66165	62	10.6833	2.38919	25.5244	0.785484	0.620475	3.48809	3.40482	0.713141	0.781887	0.0849073	0.110348	0.00695572	0.0132481	13.8217	-9.2039	10.4005	-12.1838
PT_Ruinas_32_2001	-13.8935	-68.1601	411	932	18.3	3.1694	58	12.1461	1.8544	22.5239	0.684483	0.545927	1.98293	2.07142	0.495428	0.618807	0.045798	0.0575079	0.0116259	0.0155163	25.9066	-3.77371	16.2615	-4.69694
PT_Ruinas_33_2001	-13.9005	-68.1655	441	992	24.5	3.63265	89	19.6779	2.46251	48.4572	0.724719	0.656401	2.561	2.57214	0.609383	0.694818	0.049272	0.0622882	0.00750617	0.012108	21.7498	-1.75995	15.3656	-3.17283
PT_Ruinas_34_2001	-13.8971	-68.162	381	870	26.6	3.08271	82	23.0116	2.31209	53.2049	0.67561	0.623978	2.66652	2.63162	0.624821	0.698705	0.0548438	0.0688828	0.00769777	0.0131256	7.58857	-4.63875	6.59781	-5.69326
PT_Ruinas_35_2001	-13.8934	-68.1566	493	902	27.5	2.94545	81	21.6698	1.98678	43.0533	0.660494	0.543965	2.17361	2.20622	0.539762	0.635133	0.0423012	0.0527211	0.0089275	0.0134888	18.2465	-4.16227	13.5236	-6.75884
PT_Ruinas_36_2001	-13.9047	-68.1563	309	1011	19.1	4.92147	94	14.5875	2.62819	38.3386	0.796809	0.620556	3.52161	3.35056	0.715929	0.77267	0.0696302	0.0881498	0.00559175	0.0112143	20.1041	-8.19479	14.4641	-13.5644
PT_Ruinas_75_2002	-13.8984	-68.161	280	923	19.2	4.0625	78	16.4756	2.98469	49.1745	0.753846	0.723979	3.28107	3.15984	0.695078	0.756446	0.0711836	0.0904162	0.00659183	0.0127956	10.9777	-1.93718	8.91528	-2.53741
PT_Rumi_424_2010	-14.7792	-68.6259	374	1487	22.6	3.76106	85	17.8726	2.47631	44.2581	0.734118	0.629943	2.78425	2.73336	0.640695	0.711331	0.0553652	0.0697731	0.0071281	0.0126291	17.6431	-3.68402	13.1062	-6.44447
PT_Sanjos_333_2009	-14.8208	-69.0725	93	3653	1.1	1.81818	2	1.0384	1.02996	1.06951	0.45	0.324178	1.03245	1.09061	0.0305	0.374303	0.0322348	0.0483949	0.0297942	0.0270111	24.3753	-1.25328	14.0799	-1.85573
PT_Sanjos_334_2009	-14.8209	-69.0725	126	3653	1.1	1.81818	2	1.03093	1.02155	1.05315	0.45	0.205108	1.00145	1.04372	0.001375	0.247961	0.00880429	0.0228532	0.00833031	0.0252097	92.7652	-0.970094	53.8545	-1.69986
PT_Sanmig_181_2005	-14.5528	-68.6869	682	1114	13.8	2.82609	39	4.56265	1.37409	6.26948	0.646154	0.308117	1.21161	1.34953	0.174379	0.414394	0.0220077	0.0271888	0.014972	0.0149648	73.3597	0.903193	31.5104	-7.10182
PT_Sanroq_228_2005	-14.2129	-68.5111	276	841	12.4	4.35484	54	7.28871	2.16222	15.7598	0.77037	0.599421	2.52789	2.58882	0.60416	0.701942	0.0640803	0.0813541	0.0100194	0.01512	28.5102	-5.24374	16.5888	-6.78049
PT_Santaa_328_2009	-14.775	-68.9704	365	2433	20.5	2.92683	60	17.5115	2.06179	36.105	0.658333	0.573718	2.17692	2.21091	0.5404	0.636523	0.0492899	0.0599074	0.0103697	0.0150234	15.2144	-2.48917	11.3729	-4.18046
PT_Santaa_344_2009	-14.7717	-68.9716	228	2216	12.6	3.01587	38	10.4975	2.19884	23.0824	0.668421	0.61819	2.20937	2.26424	0.546999	0.648922	0.0646034	0.0807738	0.0131716	0.0192909	12.4838	-0.809674	9.21847	-1.59308
PT_Santaa_345_2009	-14.7728	-68.9748	385	2264	10.9	2.56881	28	7.92301	1.66128	13.1623	0.610714	0.485336	1.34503	1.4797	0.25605	0.468702	0.0339142	0.0426111	0.0187042	0.0195123	36.0846	4.26124	18.9617	0.852476
PT_Santaa_346_2009	-14.7583	-68.9609	281	2296	12.5	3.28	41	9.67503	1.77317	17.1555	0.695122	0.498083	2.01063	2.07723	0.502267	0.615581	0.0554411	0.0680234	0.0137043	0.0188147	22.8958	-4.4699	14.0726	-6.24498
PT_Santaa_347_2009	-14.7687	-68.9795	402	2180	8.9	4.04494	36	3.47427	1.53009	5.31593	0.752778	0.364773	1.48663	1.60809	0.326936	0.506342	0.0363378	0.0449268	0.016441	0.0182095	70.4037	-1.73614	25.9012	-7.77445
PT_Santaa_348_2009	-14.7681	-68.9707	395	2114	17.8	2.80899	50	13.7884	1.79894	24.8045	0.644	0.535503	1.82183	1.90689	0.45079	0.579485	0.0433894	0.0528454	0.0130317	0.0167829	22.7512	-2.04269	14.8262	-2.62065
PT_Santaa_349_2009	-14.7591	-68.9634	262	2235	12	3.5	42	8.15719	2.01757	16.4577	0.714286	0.567837	2.15034	2.20676	0.53462	0.639558	0.0579534	0.0722776	0.0125221	0.0180674	23.2887	-2.61751	14.3478	-3.96967
PT_Santaa_350_2009	-14.7613	-68.9644	229	2329	11.9	3.36134	40	9.37156	2.04292	19.1454	0.7025	0.564001	2.28114	2.30972	0.561272	0.65464	0.0646571	0.0812242	0.0123812	0.0190063	16.7067	-3.28473	11.4066	-4.76892
PT_Santaa_351_2009	-14.7626	-68.9662	282	2235	8.7	3.33333	29	4.60479	1.49339	6.87675	0.7	0.400119	1.61607	1.73101	0.380703	0.544014	0.0464014	0.0575685	0.0178163	0.0209587	37.0089	-4.12756	17.9216	-6.86559
PT_Santaa_352_2009	-14.7716	-68.9818	243	2352	13.1	3.81679	50	10.3194	2.62894	27.1292	0.738	0.68484	2.57883	2.56357	0.61197	0.690581	0.0665753	0.0836132	0.00997762	0.0165985	18.595	0.781805	12.6313	-0.345836
PT_Santar_417_2011	-14.7725	-68.7206	143	1170	9.7	4.74227	46	8.36906	3.14427	26.3146	0.78913	0.719419	3.70741	3.55082	0.730054	0.791329	0.105154	0.137457	0.00762065	0.0160097	9.84132	-2.95763	7.75211	-4.49162
PT_Santar_418_2010	-14.7763	-68.7185	277	1159	11.7	3.67521	43	7.81649	2.14357	16.7551	0.727907	0.579222	2.11117	2.18309	0.525974	0.637449	0.0578306	0.0725686	0.0129648	0.0181886	27.0453	-0.544619	15.5755	-3.20131
PT_Santar_419_2010	-14.7619	-68.7289	324	1407	17.4	2.75862	48	13.9733	1.95787	27.3578	0.6375	0.570012	2.02601	2.08644	0.5061	0.615905	0.0515858	0.0641633	0.0125409	0.0176465	14.2018	-2.00383	10.4777	-2.60067
PT_Santar_421_2010	-14.6699	-68.7123	242	1244	15.1	3.64238	55	12.72	2.45558	31.2349	0.725455	0.655097	2.7948	2.75912	0.641965	0.716382	0.070496	0.0905793	0.00900206	0.015829	12.0232	-3.35111	9.27445	-3.87165
PT_Santar_422_2010	-14.6725	-68.7126	282	1373	17.5	3.54286	62	14.598	2.34132	34.1786	0.717742	0.644472	2.71144	2.67167	0.630992	0.703902	0.063257	0.0784487	0.00859558	0.0147217	13.1435	-4.21095	10.0924	-4.03694
PT_Santar_423_2010	-14.6724	-68.7439	212	1338	11.2	4.73214	53	7.70903	2.37791	18.3314	0.788679	0.626335	3.02993	3.01013	0.669755	0.745608	0.0756039	0.0994746	0.0082093	0.0146768	22.5149	-6.35552	14.4866	-8.1266
PT_Santat_120_2003	-14.6315	-68.3788	468	1824	13.2	2.5	33	8.67379	1.46705	12.7249	0.6	0.4118	1.32395	1.45933	0.244292	0.459897	0.0301916	0.037345	0.0172186	0.0176749	38.9529	0.206961	20.6584	-2.72123
PT_Santia_415_2011	-14.6774	-68.7347	239	1180	13.9	3.38129	47	11.2344	2.26196	25.4119	0.704255	0.60695	2.4846	2.47462	0.597227	0.677327	0.0671956	0.0836368	0.0108657	0.0177686	13.3446	-2.54256	9.8501	-3.96075
PT_Santia_416_2011	-14.6809	-68.7309	184	1266	6.1	3.77049	23	3.72766	1.60499	5.98285	0.734783	0.441311	1.81601	1.91358	0.448715	0.585636	0.0614762	0.0760385	0.0185871	0.0237331	31.7925	-4.05832	15.3907	-6.08114
PT_Sector_263_2007	-14.5944	-68.9411	348	1968	22.2	3.42342	76	18.6669	2.48784	46.4402	0.707895	0.671251	2.73146	2.73006	0.633726	0.715962	0.0588009	0.0730238	0.00787383	0.0128896	11.768	-3.31695	9.41969	-3.46874
PT_Sendac_90_2002	-14.4514	-68.195	232	1629	14	4.14286	58	10.8705	2.47582	26.9134	0.758621	0.640268	3.00582	2.93109	0.667105	0.734205	0.0750775	0.0958106	0.0082892	0.0153229	15.1449	-4.75184	11.0403	-6.13051
PT_Sendae_371_2009	-14.8843	-68.7773	410	3206	15.7	2.35669	37	10.5653	1.75348	18.5261	0.575676	0.545796	1.50698	1.62955	0.336008	0.516986	0.037659	0.0472996	0.0165302	0.0184941	22.5632	2.6201	14.4988	1.55776
PT_Senkha_329_2009	-14.8192	-69.0663	107	3542	1.5	2	3	1.17476	1.10419	1.29715	0.5	0.420588	1.09312	1.17478	0.0835333	0.45281	0.0467455	0.0635967	0.038739	0.0257047	19.4004	-1.11001	10.7506	-1.25356
PT_Sipico_173_2005	-14.5582	-68.6814	256	1248	10.6	3.20755	34	7.8419	1.76285	13.8241	0.688235	0.49364	1.8784	1.95788	0.467188	0.591048	0.0543507	0.06695	0.0153729	0.0202656	24.455	-2.91306	14.379	-4.80657
PT_Siripi_430_2010	-14.7838	-68.6414	287	1593	19.3	3.93782	76	16.2714	3.16397	51.4822	0.746053	0.758264	3.15604	3.06556	0.682998	0.748566	0.0685101	0.0867442	0.00687114	0.0129204	11.4113	1.13448	9.17673	0.750594
PT_Siripi_431_2010	-14.7681	-68.6341	460	1654	24.6	2.80488	69	17.8843	1.94864	34.85	0.643478	0.569095	2.04934	2.10698	0.51183	0.620177	0.0422916	0.0524426	0.0100711	0.0141198	17.865	-3.01938	13.0719	-3.61777
PT_Siripi_432_2010	-14.771	-68.6386	530	1539	25.1	3.50598	88	18.3121	2.16873	39.7141	0.714773	0.608542	2.20055	2.23668	0.545408	0.642258	0.041291	0.0517722	0.00852556	0.012791	31.6153	-1.31236	19.8655	-2.63593
PT_Sobrep_94_2002	-14.4708	-68.1942	340	1612	15.8	3.79747	60	10.5931	1.93253	20.4714	0.736667	0.512745	2.29145	2.30867	0.563362	0.65233	0.0528847	0.0652803	0.0100737	0.0153742	28.4774	-5.76194	17.2037	-9.07915
PT_Solida_97_2002	-14.4478	-68.1867	279	1600	14.2	3.52113	50	9.86257	2.14618	21.1669	0.716	0.578626	2.33141	2.36264	0.570798	0.664042	0.0593387	0.074629	0.0108697	0.0165921	20.0497	-2.90044	13.3584	-5.14795
PT_Subida_226_2005	-14.2301	-68.5427	262	990	9.3	3.87097	36	5.45345	1.88852	10.299	0.741667	0.53013	1.94699	2.03545	0.486008	0.612394	0.0529547	0.0670952	0.0139411	0.0187959	36.3325	-2.18987	18.3385	-4.37666
PT_Sucuil_382_2010	-15.1086	-68.9224	283	3065	13.9	2.08633	29	11.0569	1.72575	19.0814	0.52069	0.53062	1.60239	1.7143	0.375391	0.536176	0.0471979	0.0576877	0.0183454	0.0212987	10.2535	0.198471	7.92017	-0.26089
PT_Sumpul_297_2008	-14.5771	-68.7762	180	1092	10.8	3.7963	41	9.05563	2.73987	24.8112	0.736585	0.717081	2.81504	2.81152	0.644467	0.725321	0.0818104	0.106344	0.0102676	0.0177057	11.9943	-0.673747	8.97173	-0.465436
PT_Sumpul_298_2008	-14.5771	-68.7747	264	1110	13.8	3.62319	50	11.3494	2.60231	29.5347	0.724	0.69299	2.45724	2.50464	0.592763	0.689097	0.0642198	0.0814742	0.0106179	0.0161627	18.1555	1.19871	12.36	0.240836
PT_Sumpul_299_2008	-14.5767	-68.7794	217	1162	12.1	3.63636	44	9.68723	2.29559	22.2379	0.725	0.62647	2.55784	2.55275	0.608747	0.690623	0.0709232	0.0898602	0.0107963	0.0178768	15.2069	-2.86174	10.7679	-3.58862
PT_Sumpul_300_2008	-14.5668	-68.7825	289	1545	16	3.25	52	13.2552	2.21028	29.2976	0.692308	0.603869	2.32704	2.34935	0.570007	0.659668	0.0577256	0.0731639	0.0106275	0.0167351	15.9887	-1.90092	11.508	-3.33427
PT_Sumpul_301_2008	-14.5668	-68.7824	184	1545	11.2	3.30357	37	9.5343	2.37414	22.6357	0.697297	0.650627	2.52277	2.51108	0.603243	0.682606	0.0770296	0.0979287	0.0120578	0.0199709	10.1363	-1.39843	7.80027	-1.60127
PT_Sumpul_302_2008	-14.5694	-68.7848	299	1534	13.4	3.20896	43	10.9373	2.0149	22.0375	0.688372	0.578226	1.98217	2.04421	0.495176	0.607104	0.0505239	0.0626355	0.012841	0.0180791	24.2813	-0.46804	15.0453	-1.59732
PT_Sumpul_303_2008	-14.5752	-68.7782	204	1218	12.8	3.82812	49	10.8925	2.55232	27.8013	0.738776	0.651683	2.91197	2.85655	0.656334	0.726574	0.0797912	0.100425	0.00937618	0.0167771	11.4819	-3.02937	8.79269	-4.46383
PT_Sumpul_304_2008	-14.5749	-68.7816	218	1240	12.4	3.46774	43	10.0857	2.27051	22.8996	0.711628	0.612496	2.50529	2.51138	0.600523	0.685573	0.0712253	0.0905762	0.0112989	0.0183884	13.5128	-2.65931	9.83325	-3.97406
PT_Sumpul_305_2008	-14.5739	-68.785	230	1277	15.3	2.87582	44	12.9374	2.25378	29.158	0.652273	0.635831	2.43322	2.43694	0.588727	0.672559	0.0652856	0.0812219	0.011002	0.0175572	6.77938	-2.25506	5.77581	-2.09191
PT_Sumpul_306_2008	-14.5801	-68.7757	213	1032	10.3	3.78641	39	7.77313	2.33611	18.1589	0.735897	0.642605	2.366	2.38955	0.576992	0.667633	0.0685171	0.0868246	0.0121895	0.0192834	20.7308	-0.61553	13.0362	-1.2979
PT_Sumpul_307_2008	-14.5781	-68.7718	289	1040	13.6	3.01471	41	10.6527	2.31314	24.6413	0.668293	0.642653	1.96813	2.03537	0.491535	0.606385	0.0531769	0.0662768	0.0136835	0.0187924	19.681	4.19119	12.9175	1.92993
PT_Sumpul_308_2008	-14.5786	-68.7687	343	1015	12.8	3.20312	41	7.15572	1.63134	11.6734	0.687805	0.426182	1.75629	1.84688	0.430249	0.565833	0.044699	0.055097	0.0144906	0.0184439	32.3684	-3.91205	17.7741	-7.5717
PT_Supayc_279_2008	-14.6783	-69.1073	197	4177	1.5	1.33333	2	1.27283	1.09138	1.38915	0.25	0.220943	1	1.02505	0	0.172685	0	0.0122561	0	0.0224951	NA	5.41181	NA	2.14528
PT_Supayc_280_2008	-14.7274	-69.0721	187	4027	1.8	1.11111	2	1.3522	1.05595	1.42786	0.1	0.217238	1.00005	1.02757	5e-05	0.205546	0.00166394	0.0133992	0.00158074	0.0193199	66.7443	2.11787	63.2297	0.605195
PT_Tamboq_134_2003	-14.6892	-68.9773	354	3489	7.4	3.10811	23	5.03892	1.99404	10.0478	0.678261	0.642727	1.54545	1.70025	0.352517	0.620584	0.0395952	0.0604868	0.0165532	0.0168707	39.4657	4.85711	19.6786	1.31251
PT_Tamboq_135_2003	-14.6841	-68.9729	266	3491	5.8	1.89655	11	3.92763	1.53742	6.03843	0.472727	0.54069	1.13753	1.26426	0.120268	0.415105	0.0306588	0.0403477	0.0235667	0.0210561	24.757	6.77017	14.9558	5.96432
PT_Tamboq_136_2003	-14.6869	-68.9796	204	3254	6.6	2.12121	14	4.83467	1.50145	7.25899	0.528571	0.473853	1.34917	1.49259	0.257986	0.495466	0.044906	0.058418	0.0245978	0.0239788	17.1924	0.151668	11.0004	-0.901364
PT_Tamboq_137_2003	-14.6911	-68.9792	497	3546	8.6	2.09302	18	5.83974	1.41408	8.25786	0.522222	0.478117	1.11179	1.23645	0.100217	0.409653	0.0214776	0.028139	0.0173137	0.0146103	45.6862	6.3127	24.3741	4.68599
PT_Tamboq_138_2003	-14.6882	-68.9764	277	3488	7.7	2.20779	17	5.49943	1.82475	10.0351	0.547059	0.598041	1.33461	1.58267	0.250138	0.52725	0.0372475	0.0528042	0.0208734	0.0182674	23.4426	4.58441	14.2248	3.87527
PT_Tamboq_139_2003	-14.6877	-68.9791	162	3354	5.8	2.75862	16	4.32479	2.38434	10.3118	0.6375	0.69151	1.61288	1.76004	0.379188	0.56607	0.0582701	0.0786668	0.022242	0.0254186	19.6626	7.93605	11.6138	4.93497
PT_Tamboq_140_2003	-14.6889	-68.9779	390	3460	8.5	1.76471	15	5.45498	1.63286	8.90719	0.433333	0.580319	1.15289	1.27694	0.132087	0.451584	0.0285816	0.0360674	0.0214302	0.0171031	21.4058	9.86817	14.0571	7.52703
PT_Tamboq_141_2003	-14.6856	-68.9963	152	3452	5	2.6	13	3.72784	1.77602	6.62072	0.615385	0.570786	1.51765	1.72674	0.340135	0.562946	0.0579122	0.0770818	0.0250355	0.0253159	18.6894	0.639294	10.9944	0.309672
PT_Tamboq_142_2003	-14.6847	-68.996	271	3408	8.8	2.27273	20	6.32722	2.21951	14.0433	0.56	0.699628	1.4806	1.71018	0.324053	0.582365	0.0421988	0.0622001	0.0192146	0.0178317	18.7712	8.18861	12.2796	6.57604
PT_Tamboq_143_2003	-14.6854	-68.98	446	3231	8.4	2.5	21	5.61954	1.50164	8.43855	0.6	0.495196	1.19103	1.32825	0.160031	0.447529	0.0247834	0.0341407	0.0174147	0.0158535	52.8162	5.07891	25.2642	3.00672
PT_Tanhua_337_2009	-14.7556	-68.957	276	2282	9.6	3.125	30	7.03352	1.76623	12.4228	0.68	0.52821	1.70353	1.8226	0.412493	0.57527	0.0493521	0.063055	0.0169946	0.0201829	28.8026	-0.894033	15.7407	-2.33167
PT_Tanhua_338_2009	-14.7581	-68.9555	213	2512	7.9	3.03797	24	5.56242	2.10975	11.7353	0.670833	0.641641	1.74104	1.85151	0.425042	0.581602	0.0559351	0.0713495	0.018363	0.0223	23.1864	3.61943	13.3852	2.69233
PT_Tanhua_339_2009	-14.7481	-68.9501	303	1846	13.5	3.03704	41	10.2579	1.80853	18.5518	0.670732	0.511725	1.94426	2.04643	0.485317	0.618178	0.0507916	0.0655844	0.0133979	0.0177182	21.5148	-3.62743	13.8391	-6.00816
PT_Tanhua_340_2009	-14.7464	-68.944	254	1912	8.2	2.56098	21	5.7572	1.91106	11.0024	0.609524	0.60044	1.44992	1.57993	0.309669	0.509661	0.0442013	0.0560419	0.020926	0.0220655	25.1363	5.90862	14.3293	4.11405
PT_Tanhua_341_2009	-14.7441	-68.9416	240	1786	14.3	3.07692	44	11.2831	2.47621	27.9394	0.675	0.670366	2.40939	2.51105	0.584644	0.692074	0.0663047	0.0861596	0.0114112	0.0164209	10.0676	-0.404365	7.91814	-1.32197
PT_Tanhua_342_2009	-14.7501	-68.9475	258	1943	13.1	3.05344	40	10.4358	2.59202	27.0497	0.6725	0.714469	2.1012	2.15982	0.523707	0.631199	0.0590109	0.0726238	0.013347	0.0189528	16.1366	5.95119	11.148	4.39358
PT_Tanhua_343_2009	-14.753	-68.9433	296	2394	14.2	3.4507	49	10.6873	2.19631	23.4725	0.710204	0.636962	2.22266	2.30173	0.549793	0.659769	0.0571147	0.0721132	0.0115391	0.0164349	21.5014	-1.46191	13.9015	-1.3877
PT_Tapuri_406_2010	-15.2001	-68.7599	320	2491	14.3	2.93706	42	10.9142	2.21347	24.1583	0.659524	0.653582	1.88985	1.98297	0.470506	0.601884	0.0488037	0.0621031	0.013638	0.0180013	21.4576	3.71152	13.8596	2.87186
PT_Tapuri_407_2010	-15.2042	-68.755	481	2408	15	3	45	9.50856	1.69601	16.1266	0.666667	0.475546	1.52121	1.64054	0.342302	0.515052	0.0338977	0.0417057	0.0146323	0.0165318	43.6251	1.32999	22.1676	-2.38969
PT_Tapuri_408_2010	-15.2078	-68.7502	210	2248	10.9	3.11927	34	8.97326	2.03293	18.242	0.679412	0.564553	2.15265	2.19578	0.535037	0.635339	0.0647305	0.0816899	0.0139382	0.020931	14.933	-1.99351	10.3582	-3.38189
PT_Tapuri_409_2010	-15.2079	-68.7496	253	2191	9.2	3.26087	30	5.9728	2.07257	12.3791	0.693333	0.624088	1.78355	1.89976	0.438827	0.589603	0.0531387	0.0675366	0.0166278	0.0204448	27.8011	2.55884	15.3061	1.68673
PT_Tapuri_410_2010	-15.2056	-68.7626	275	2726	13.1	2.51908	33	10.7411	1.86232	20.0034	0.60303	0.565944	1.77576	1.87901	0.436389	0.578398	0.0514341	0.0649447	0.0162854	0.0204218	14.452	-0.256859	10.2325	-0.609822
PT_Tapuri_411_2011	-15.2041	-68.7629	263	2728	12	2.83333	34	9.36181	1.97264	18.4675	0.647059	0.603826	1.90772	2.02832	0.475353	0.620266	0.0567464	0.0724766	0.0155576	0.0195119	16.3113	-0.768199	11.0368	-0.842583
PT_Tapuri_412_2010	-15.201	-68.7628	325	2654	11.8	2.9661	35	8.47843	2.05092	17.3886	0.662857	0.632243	1.6877	1.82347	0.407061	0.575013	0.0447768	0.0582605	0.015679	0.0184921	28.5506	3.90402	16.3146	3.09484
PT_Tapuri_413_2010	-15.2054	-68.752	268	2230	15.2	3.28947	50	11.4172	2.59436	29.6203	0.696	0.695114	2.422	2.50052	0.58683	0.687154	0.064151	0.083408	0.0108982	0.0163857	13.5224	1.12513	10.0173	0.485755
PT_Telara_133_2003	-14.4872	-68.5428	298	956	13.3	3.60902	48	9.81497	2.30226	22.5966	0.722917	0.648831	2.16551	2.22067	0.537935	0.643038	0.0534031	0.0675792	0.0113732	0.0167006	27.0304	1.20738	16.2646	0.346885
PT_Tequej_24_2001	-13.9249	-68.2004	328	454	22.3	4.43946	99	18.7882	2.72889	51.2709	0.774747	0.661977	3.49273	3.31134	0.713587	0.76855	0.0665232	0.0824438	0.0054511	0.0109047	14.2317	-7.06482	11.2199	-9.77314
PT_Tequej_25_2001	-13.9164	-68.2091	308	441	19.1	4.50262	86	15.3008	2.52698	38.6649	0.777907	0.633007	3.27811	3.13887	0.694821	0.753372	0.0665236	0.0835829	0.00617703	0.0121922	18.4071	-7.32079	13.4508	-9.87226
PT_Tequej_26_2001	-13.9366	-68.2002	343	483	22.3	4.79821	107	18.0241	3.07674	55.4555	0.791589	0.708438	3.60597	3.43696	0.722589	0.780959	0.066137	0.0842192	0.00507341	0.0103209	18.0267	-4.2772	13.6002	-7.02653
PT_Tequej_27_2001	-13.9277	-68.2052	412	541	27.5	4.8	132	20.5105	3.09411	63.4617	0.791667	0.722693	3.68928	3.50856	0.728867	0.786657	0.0623002	0.0815338	0.00456927	0.00960245	17.8285	-5.08314	13.7438	-6.66125
PT_Tequej_28_2001	-13.9206	-68.2093	274	459	17.2	4.53488	78	13.8418	2.66275	36.8573	0.779487	0.650349	3.34791	3.21879	0.701169	0.762659	0.072078	0.0916123	0.00640797	0.0125881	16.4679	-6.06947	12.2221	-8.92195
PT_Tequej_29_2001	-13.9293	-68.2016	391	438	24.2	4.42149	107	18.8355	2.61605	49.2746	0.773832	0.637485	3.22742	3.09868	0.690057	0.749851	0.0575005	0.073039	0.00551021	0.0108078	20.7663	-6.60775	15.2036	-10.3967
PT_Terraz_171_2005	-14.5537	-68.6882	427	1041	10.4	2.5	26	4.87077	1.33937	6.52375	0.6	0.361256	1.25215	1.39006	0.200958	0.440395	0.0286465	0.0358065	0.0182257	0.0176764	43.5602	-1.41577	21.8944	-4.4771
PT_Terraz_66_2002	-14.6283	-67.795	265	324	18.4	5.05435	93	15.4403	3.73707	57.7013	0.802151	0.797188	3.96367	3.71089	0.747616	0.800049	0.0762912	0.0982281	0.00483976	0.0107425	14.2962	0.266485	11.2681	-0.266327
PT_Tigre_48_2002	-14.9917	-67.8319	157	315	11.9	5.04202	60	10.5314	4.10673	43.2495	0.801667	0.816621	4.28895	4.06761	0.766701	0.826153	0.106153	0.142045	0.00573076	0.0128826	7.09419	0.275471	6.10143	-0.739894
PT_Tintay_250_2006	-14.7835	-68.5869	400	1455	22.1	3.8009	84	15.6478	2.6955	42.1787	0.736905	0.713844	2.69177	2.73845	0.628348	0.722316	0.0540568	0.0713611	0.00744785	0.0121939	20.5179	-0.601806	14.5756	-0.694729
PT_Tintay_251_2006	-14.7863	-68.583	320	1430	19.8	4.59596	91	16.0848	2.96574	47.7033	0.782418	0.714882	3.34384	3.22659	0.700825	0.763583	0.0663962	0.0860398	0.00592842	0.0116474	18.8583	-3.03177	13.7629	-4.1812
PT_Tintay_252_2006	-14.7767	-68.5864	417	1523	22.3	3.18386	71	18.1976	2.23044	40.5887	0.685915	0.617252	2.23259	2.25881	0.551879	0.644575	0.0484176	0.059158	0.00970791	0.0145035	19.6472	-0.479627	13.8069	-1.88387
PT_Tintay_254_2006	-14.7899	-68.5842	399	1457	23.4	3.76068	88	19.0778	2.37597	45.3282	0.734091	0.632016	2.72338	2.6852	0.632664	0.706008	0.0543108	0.0678907	0.0073215	0.0127933	19.0993	-4.55478	13.8533	-5.78365
PT_Tintay_258_2006	-14.7726	-68.589	433	1508	27.3	3.40659	93	21.6961	2.2187	48.1372	0.706452	0.601203	2.67347	2.64753	0.625814	0.702017	0.0517396	0.0653865	0.00722782	0.0122176	14.1696	-6.55843	11.1566	-8.25151
PT_Tintay_259_2006	-14.7792	-68.5838	385	1462	22.8	3.24561	74	17.8888	2.27622	40.7188	0.691892	0.622815	2.44961	2.45103	0.591593	0.675099	0.0513198	0.0642272	0.00854439	0.0139293	15.5107	-2.72183	11.7386	-3.75353
PT_Toilca_277_2008	-14.6869	-69.0881	129	3998	2	1	2	1.77672	1.08313	1.92442	0	0.28825	1.00079	1.04166	0.00075	0.235648	0.00665945	0.0216736	0.0062815	0.0258324	-0.118988	1.91332	-0.119398	2.0363
PT_Tolal_89_2002	-14.4511	-68.1939	333	1602	15.2	3.09211	47	10.3478	1.83416	18.9795	0.676596	0.513026	1.97635	2.0504	0.493711	0.612682	0.0486522	0.0609799	0.0124437	0.0169392	22.9333	-3.54605	14.6971	-5.88316
PT_Tolar1_153_2003	-14.6519	-68.5769	304	1948	11.6	3.53448	41	7.17485	1.65424	11.8689	0.717073	0.444073	1.90537	1.98205	0.474788	0.596937	0.0513353	0.0636067	0.0140681	0.018885	31.7348	-5.15368	17.2223	-8.0945
PT_Tolar2_154_2003	-14.6546	-68.5769	332	1881	12.9	3.25581	42	8.43784	1.82624	15.4095	0.692857	0.523158	1.85943	1.97095	0.461825	0.603431	0.0492992	0.0614564	0.0142219	0.0175672	28.3246	-2.35475	16.2448	-4.56946
PT_Tomamo_265_2007	-14.5781	-68.8764	462	1740	26.4	3.78788	100	20.9853	2.72023	57.0848	0.736	0.705399	2.69576	2.67834	0.628918	0.707196	0.0505356	0.0637342	0.0069457	0.0117533	21.6108	0.657288	15.4171	-0.152942
PT_Tumupa_12_2001	-14.1714	-67.908	214	1019	15.7	4.52229	71	13.6049	3.48961	47.4757	0.778873	0.776757	3.81641	3.65118	0.737843	0.799103	0.0854338	0.112494	0.00585886	0.0122882	8.26228	-1.43625	7.00312	-1.81845
PT_Tumupa_13_2001	-14.1764	-67.9111	258	932	16.6	4.75904	79	13.2548	3.22475	42.7435	0.789873	0.752701	3.5564	3.40327	0.718693	0.778616	0.0748863	0.0968004	0.00589421	0.0119296	16.0595	-1.84421	12.0763	-2.17238
PT_Tumupa_14_2001	-14.1769	-67.9212	258	706	19	4.42105	84	16.9142	3.17663	53.7301	0.77381	0.737066	3.75875	3.61283	0.733832	0.796569	0.0808457	0.105283	0.0056914	0.0115365	8.19223	-4.14308	7.02428	-5.15784
PT_Tumupa_15_2001	-14.1756	-67.9187	247	737	18.7	5.29412	99	15.9395	3.77706	60.2043	0.811111	0.781538	4.44124	4.12286	0.774761	0.827287	0.0822293	0.104737	0.00415878	0.00958398	10.372	-3.30168	8.74066	-4.77341
PT_Tumupa_16_2001	-14.1737	-67.9156	250	810	15.9	4.84277	77	12.5276	2.81608	35.2786	0.793506	0.673609	3.56186	3.39578	0.719118	0.777286	0.0768316	0.0977165	0.00602588	0.0122449	16.6716	-5.93252	12.3448	-8.46691
PT_Tumupa_17_2001	-14.1834	-67.9229	458	788	27.3	4.28571	117	20.8795	3.16292	66.0403	0.766667	0.74504	3.05387	2.95146	0.672447	0.734797	0.0535269	0.0677959	0.00573074	0.0108603	23.0135	3.11909	16.4412	0.943143
PT_Tumupa_18_2001	-14.1736	-67.9196	333	831	16.2	4.38272	71	10.5307	2.06772	21.7745	0.771831	0.5219	2.65473	2.63348	0.623138	0.700505	0.0573572	0.0732826	0.00813562	0.0137869	30.1268	-7.72021	18.2768	-12.9546
PT_Tumupa_19_2001	-14.1599	-67.9222	354	1012	22.6	4.55752	103	18.2455	3.26101	59.4987	0.780583	0.756579	3.42295	3.30602	0.707755	0.771849	0.0632025	0.0803973	0.00537926	0.0104373	17.9514	-0.559815	13.5386	-1.46301
PT_Tumupa_20_2001	-14.1689	-67.9214	255	970	13.9	5.17986	72	9.87382	2.94725	29.1007	0.806944	0.70783	3.33416	3.24562	0.699915	0.766443	0.077271	0.099492	0.00691788	0.01326	23.886	-2.99887	15.4715	-4.42035
PT_Tumupa_21_2001	-14.1706	-67.9123	231	994	16.9	4.14201	70	14.3721	2.90546	41.7576	0.758571	0.711557	3.51527	3.36072	0.715376	0.774492	0.081252	0.104525	0.00653863	0.013407	7.71358	-4.35555	6.60623	-4.69419
PT_Tumupa_22_2001	-14.1723	-67.9133	254	842	17	4.47059	76	13.6884	2.6192	35.8525	0.776316	0.651655	3.46295	3.28645	0.711086	0.766125	0.0770484	0.0985487	0.00640065	0.0132037	13.0781	-6.77076	10.1911	-8.6695
PT_Tumupa_23_2001	-14.1704	-67.9109	205	1043	12.4	4.51613	56	8.86817	2.72936	24.2044	0.778571	0.691885	3.21272	3.08418	0.688556	0.748077	0.0776659	0.101228	0.00750945	0.0151087	16.7822	-3.5052	11.9869	-3.7192
PT_Tunkul_266_2007	-14.5778	-68.8897	524	2239	19.8	2.62626	52	13.4329	1.57755	21.1912	0.619231	0.447299	1.57535	1.6891	0.364956	0.528634	0.0322461	0.0408991	0.0130015	0.0156212	32.5903	-2.72732	19.5574	-5.2067
PT_Turnia_118_2003	-14.5486	-68.3276	323	1886	17.7	2.76836	49	14.3614	2.18774	31.419	0.638776	0.640607	2.08086	2.15596	0.519137	0.633218	0.0513333	0.0650403	0.0118414	0.0166164	13.393	0.488685	10.1034	0.444709
PT_Turupa_291_2008	-14.5487	-69.1317	192	4138	1.5	1.33333	2	1.14024	1.03205	1.17678	0.25	0.227878	1.00053	1.02904	0.0005	0.250422	0.00523809	0.0157483	0.00497618	0.016475	63.536	0.191048	50.1388	-1.3684
PT_Turupa_292_2008	-14.5492	-69.1307	205	4106	1.8	1.11111	2	1.26028	1.02703	1.29435	0.1	0.296474	1.00074	1.02871	0.0007	0.291368	0.00618525	0.0161742	0.00587599	0.0123803	17.8447	-0.103652	16.8993	0.412468
PT_Turupa_293_2008	-14.5491	-69.1281	181	4085	1.6	1.25	2	1.20683	1.05805	1.27688	0.2	0.329809	1.001	1.03395	0.00095	0.312822	0.00718731	0.0182357	0.00682794	0.0141024	34.6444	1.32161	29.1523	1.2046
PT_Ultima_232_2005	-14.2531	-68.5256	323	901	16.1	3.1677	51	11.8694	2.06875	24.5549	0.684314	0.60062	2.11614	2.15932	0.527137	0.627968	0.0537983	0.0661526	0.0120141	0.017543	19.5463	-1.36904	13.0827	-1.55888
PT_Venado_222_2005	-14.2461	-68.5298	240	806	10.8	3.88889	42	6.45253	1.83891	11.8656	0.742857	0.48381	2.27976	2.30922	0.561027	0.653655	0.0626795	0.0777308	0.0120339	0.0182968	25.6723	-6.05054	15.1097	-9.28279
PT_Victop_372_2010	-15.4684	-68.3561	470	1490	26.3	3.23194	85	21.7474	2.23449	48.5943	0.690588	0.615588	2.33501	2.34377	0.571576	0.657713	0.0452425	0.0555396	0.00829952	0.0129604	19.8248	-1.96761	14.3396	-3.25027
PT_Victop_373_2010	-15.4678	-68.3553	364	1482	21.4	4.01869	86	16.7892	3.06098	51.3912	0.751163	0.757091	2.90607	2.88494	0.655744	0.73333	0.0604444	0.0767379	0.00715156	0.0122804	18.4074	2.29393	13.3424	1.93486
PT_Victop_374_2010	-15.4616	-68.3497	442	1537	26.4	3.90152	103	21.5236	2.74191	59.0157	0.743689	0.69544	2.8489	2.7945	0.648865	0.719475	0.0533069	0.0665671	0.00655783	0.0114774	19.7463	-0.790005	14.4598	-2.09414
PT_Victop_375_2010	-15.457	-68.3555	403	1163	18.8	4.04255	76	12.2473	2.05735	25.1971	0.752632	0.560425	2.40979	2.4112	0.584834	0.668317	0.051873	0.0647836	0.0089053	0.0141891	31.4762	-5.4619	18.8424	-7.60389
PT_Victop_376_2010	-15.46	-68.3564	336	1246	18.5	4.48649	83	14.033	2.59923	36.4751	0.777108	0.650603	2.9846	2.91686	0.664804	0.733236	0.0617123	0.0779389	0.00690781	0.0125927	24.3369	-4.07542	16.2576	-6.56205
PT_Victop_377_2010	-15.4624	-68.3543	340	1353	24	4.625	111	20.6959	3.38278	70.0098	0.783784	0.75056	3.73793	3.53551	0.732386	0.787867	0.0674851	0.0861001	0.00481696	0.0100949	13.1446	-1.77384	10.6702	-3.69564
PT_Victop_378_2010	-15.4603	-68.353	431	1423	25.8	3.60465	93	21.692	2.51821	54.625	0.722581	0.657693	2.67741	2.64566	0.626372	0.701077	0.0505748	0.0621663	0.00705739	0.0119418	18.334	-2.05015	13.6323	-3.63298
PT_Victop_379_2010	-15.4664	-68.3563	383	1362	25.1	3.6255	91	21.7352	2.65799	57.7719	0.724176	0.67477	2.89501	2.8362	0.654449	0.724414	0.0561499	0.0715789	0.00668554	0.0120919	13.0095	-2.48973	10.4295	-4.10552
PT_Victop_380_2010	-15.4646	-68.3554	411	1283	24.5	4.36735	107	19.0372	2.572	48.9637	0.771028	0.623516	3.10647	3.00724	0.677982	0.741713	0.0573513	0.0727701	0.00593437	0.0111909	21.9851	-5.98106	15.6792	-10.5619
PT_Virgen_151_2003	-14.6101	-68.6855	94	1084	5.1	2.7451	14	3.79033	2.3043	8.73406	0.635714	0.650287	2.08748	2.27244	0.519911	0.663437	0.0978374	0.124763	0.0223015	0.0277022	6.72156	0.255388	5.19263	-0.474714
PT_Waturu_405_2010	-14.8872	-68.8533	111	3192	6.2	3.22581	20	5.07365	1.98982	10.0957	0.69	0.583205	2.36359	2.43981	0.576222	0.681328	0.0961863	0.12273	0.0170327	0.0252228	8.96407	-3.66645	6.67994	-3.89028
PT_Wayrap_162_2004	-15.09	-68.4917	447	1454	27.6	3.80435	105	22.7908	2.73435	62.3181	0.737143	0.699843	2.85324	2.78464	0.64941	0.716656	0.0510496	0.0631858	0.00625883	0.0111046	18.631	-0.795869	14.0175	-1.514
PT_Wayrap_163_2004	-15.0868	-68.4923	450	1456	29.8	4.32886	129	25.2871	3.31703	83.878	0.768992	0.763892	3.35205	3.19759	0.701586	0.758604	0.0580026	0.0730718	0.00515235	0.0101672	16.8407	1.63456	13.0825	0.520071
PT_Wayrap_164_2004	-15.0863	-68.4886	530	1395	32.2	3.54037	114	25.453	2.7504	70.006	0.717544	0.700155	2.68824	2.67575	0.627892	0.707286	0.0478288	0.0605557	0.00661804	0.0110494	17.8163	1.23279	13.5466	-0.645403
PT_Wayrap_165_2004	-15.0857	-68.4899	409	1403	27.4	4.23358	116	22.8368	3.18949	72.8377	0.763793	0.740361	3.332	3.19131	0.699781	0.759002	0.0607428	0.0764104	0.00546465	0.0105775	14.8425	-0.0239326	11.7139	-1.76233
PT_Wayrap_166_2004	-15.0847	-68.4894	396	1340	25	4.52	113	20.7208	3.51071	72.7448	0.778761	0.785832	3.3655	3.26409	0.702762	0.767822	0.0635343	0.0798195	0.00560488	0.010583	18.1712	3.08982	13.5595	1.70174
PT_Yariap_1_2001	-14.2166	-67.9546	242	553	17.1	4.73684	81	14.2861	3.52202	50.3159	0.788889	0.782978	3.82569	3.62902	0.738496	0.795931	0.0799525	0.103804	0.0054551	0.0115123	11.3961	-1.03079	9.23781	-1.12514
PT_Yariap_10_2001	-14.2172	-67.9459	250	481	15.6	3.46154	54	13.2593	2.38971	31.6858	0.711111	0.646814	2.6997	2.70493	0.629356	0.712183	0.0678171	0.0864344	0.00926431	0.0153599	11.2337	-3.64696	8.82469	-4.25579
PT_Yariap_11_2001	-14.2249	-67.9502	221	535	12.6	4.68254	59	9.09996	2.61895	23.8324	0.786441	0.656772	3.15975	3.0415	0.68334	0.74421	0.0754216	0.094762	0.00753204	0.0144531	20.1904	-4.45901	13.6883	-6.04974
PT_Yariap_2_2001	-14.2133	-67.9596	260	550	17.8	5.61798	100	13.6448	3.13064	42.717	0.822	0.680172	4.29317	3.99971	0.766993	0.820031	0.0791432	0.100973	0.0042795	0.00991454	16.7394	-8.60701	12.8536	-14.1064
PT_Yariap_3_2001	-14.1953	-67.972	269	554	15.9	3.96226	63	12.5199	2.51945	31.5433	0.747619	0.650181	2.86241	2.81455	0.650448	0.72234	0.0677859	0.0856878	0.0082556	0.0147185	16.2254	-3.44388	11.7703	-4.90264
PT_Yariap_4_2001	-14.2093	-67.9607	242	539	19	4.78947	91	17.0624	3.63435	62.0106	0.791209	0.769937	4.20407	3.91851	0.762042	0.814397	0.0834322	0.107726	0.00471151	0.0109113	7.01654	-2.63782	6.19059	-4.07466
PT_Yariap_5_2001	-14.2256	-67.9437	205	475	15.3	5.22876	80	12.9135	3.83085	49.4699	0.80875	0.800444	4.38383	4.15831	0.771791	0.832677	0.0911243	0.12204	0.00472784	0.0106618	9.2723	-2.68323	7.81739	-3.0232
PT_Yariap_6_2001	-14.2246	-67.9413	182	488	12	4.33333	52	9.90539	2.58783	25.6335	0.769231	0.656569	3.34269	3.21265	0.700625	0.761189	0.0897181	0.110465	0.00800195	0.0152409	11.0418	-5.65631	8.57363	-6.86443
PT_Yariap_7_2001	-14.2337	-67.9425	291	496	19.4	4.58763	89	15.3717	2.92184	44.9136	0.782022	0.70699	3.5283	3.34222	0.716471	0.771208	0.0682656	0.086537	0.0054662	0.0111827	15.5178	-4.85778	11.9921	-5.74266
PT_Yariap_8_2001	-14.2627	-67.9412	273	646	18.2	4.78022	87	14.6782	2.97873	43.7225	0.790805	0.70046	3.67188	3.49973	0.727544	0.786189	0.0761169	0.0956408	0.00561616	0.0112734	14.561	-5.44747	11.2641	-7.60454
PT_Yariap_9_2001	-14.2112	-67.9428	157	480	12.7	5.66929	72	11.5971	4.27019	49.5221	0.823611	0.803032	4.99214	4.61024	0.799598	0.854413	0.104269	0.138371	0.00416949	0.0106513	6.49429	-2.45751	5.75927	-4.82388
PT_Yuchuy_323_2009	-14.9159	-68.7947	138	3658	3.5	2	7	2.28634	1.35179	3.09065	0.5	0.367976	1.16762	1.29224	0.142293	0.406923	0.0450884	0.0573035	0.0328776	0.0308875	18.461	1.03925	10.88	-1.26095
PT_Yuyo_155_2003	-15.0367	-68.4572	280	963	15.3	2.7451	42	12.9932	2.00501	26.0516	0.635714	0.5803	2.05786	2.12694	0.513707	0.626504	0.0554132	0.0699836	0.0130525	0.0183896	12.4021	-1.74225	9.3474	-2.51253
PT_Zanjon_261_2007	-14.6125	-68.9436	248	2082	14.2	3.94366	56	10.8719	2.54931	27.7158	0.746429	0.677999	2.76258	2.70939	0.637801	0.707835	0.0679443	0.0846857	0.00888336	0.0155085	17.3831	-1.89039	12.2282	-1.92381

## Sheet: FixedLocalAbund_FixedSAD
Plot Name	LatitudeDecDeg	LongitudeDecDeg	Total Abundance	Elevation	Alpha Diversity - q0	Beta Diversity - q0	Gamma Diversity - q0	Alpha Diversity - q1	Beta Diversity - q1	Gamma Diversity - q1	Proportional Species Turnover	Mean Bray-Curtis Distance	Mean Null Beta Diversity - q0	Mean Null Beta Diversity - q1	Mean Null Proportional Species Turnover	Mean Null Mean Bray-Curtis Distance	sd Null Beta Diversity - q0	sd Null Beta Diversity - q1	sd Null Proportional Species Turnover	sd Null Mean Bray-Curtis Distance	Beta-deviations - q0	Beta-deviations - q1	Beta-deviations - Proportional Species Turnover	Beta-deviations - Mean Bray-Curtis Distance
PT_Aguapo_50_2002	-14.557	-67.6682	345	375	21.4	4.48598	96	16.7156	2.63177	43.9917	0.777083	0.634808	4.24596	2.48954	0.764403	0.605842	0.0777936	0.0552652	0.00430986	0.0161104	3.08536	2.57364	2.94214	1.79794
PT_Aguapo_51_2002	-14.5538	-67.6729	277	321	16.1	5.52795	89	11.9869	3.15579	37.8282	0.819101	0.702359	4.86041	2.72036	0.794176	0.644082	0.0961896	0.0758044	0.00406368	0.0181107	6.9398	5.74414	6.13367	3.21778
PT_Aguapo_52_2002	-14.5562	-67.6761	292	316	19.7	4.77157	94	15.4461	3.00992	46.4916	0.790426	0.702284	4.56506	2.81329	0.780868	0.658056	0.0857783	0.0665359	0.00411411	0.0157099	2.40754	2.95529	2.32322	2.81531
PT_Aguapo_53_2002	-14.5644	-67.6734	225	263	15.7	4.71338	74	13.3603	3.04963	40.744	0.787838	0.705858	4.51327	2.82054	0.778328	0.663971	0.097326	0.0842068	0.00476777	0.0191999	2.05605	2.72057	1.99453	2.18159
PT_Aguapo_54_2002	-14.5611	-67.6777	259	254	18.1	5.08287	92	15.6646	3.27023	51.227	0.803261	0.725922	4.76249	2.99994	0.789948	0.686991	0.091575	0.082958	0.00402836	0.0169797	3.4986	3.25816	3.30469	2.29278
PT_Aguapo_55_2002	-14.5593	-67.6732	264	286	16.5	4.66667	77	12.5159	2.66637	33.372	0.785714	0.667733	4.5833	2.50185	0.781727	0.608327	0.0932685	0.0655679	0.00443547	0.0189857	0.893789	2.50916	0.899039	3.12898
PT_Aguapo_56_2002	-14.5588	-67.6782	236	267	15	4.53333	68	12.0521	2.7354	32.9672	0.779412	0.661172	4.39535	2.56306	0.772387	0.629004	0.0923535	0.0739947	0.00476718	0.0197684	1.49408	2.32903	1.47362	1.62723
PT_Ajusuc_168_2004	-15.0381	-68.4588	263	932	18.9	4.49735	85	16.0121	3.05666	48.9434	0.777647	0.711605	4.37446	2.84801	0.771299	0.682462	0.092023	0.0878795	0.00479509	0.0177262	1.33551	2.37419	1.32378	1.64405
PT_Alfren_64_2002	-14.6483	-67.8006	145	301	9.3	5.26882	49	7.45958	3.99878	29.8293	0.810204	0.807505	4.54021	2.9186	0.779594	0.68356	0.119496	0.115473	0.00577843	0.0232689	6.09733	9.35446	5.29732	5.32665
PT_Alilia_41_2002	-14.9767	-67.8147	251	313	17.4	4.1954	73	15.2416	3.33077	50.7663	0.761644	0.7646	3.73123	2.82588	0.731857	0.693574	0.0840227	0.0856008	0.00601694	0.0168786	5.52431	5.89817	4.95052	4.20811
PT_Almedr_101_2002	-14.3575	-67.9831	234	466	19.1	5.18325	99	17.2581	4.23015	73.0041	0.807071	0.813993	4.88633	3.91067	0.795268	0.796441	0.0964054	0.110537	0.00403015	0.0130708	3.07982	2.89016	2.92855	1.34286
PT_Alsudd_248_2006	-14.1573	-68.7231	213	1196	12.9	3.25581	42	10.2272	2.3198	23.7252	0.692857	0.64165	3.06682	2.07118	0.67369	0.563447	0.0832991	0.0671866	0.00880803	0.0223582	2.26885	3.70046	2.17605	3.49774
PT_Alsura_229_2005	-14.2308	-68.5349	379	894	10.8	2.96296	32	6.06071	1.6298	9.87772	0.6625	0.474516	2.60942	1.36726	0.616552	0.326087	0.0628578	0.0243656	0.00918128	0.0190196	5.62455	10.775	5.00458	7.804
PT_Altosc_216_2005	-14.2308	-68.6208	256	783	15.1	3.70861	56	12.1107	2.56225	31.0305	0.730357	0.676952	3.41477	2.16675	0.706992	0.582345	0.0807329	0.0650945	0.006898	0.0200641	3.63959	6.07572	3.38724	4.71524
PT_Amedia_112_2002	-14.5609	-68.3346	405	1755	15.2	3.09211	47	11.0706	2.37753	26.3208	0.676596	0.697806	2.42444	1.68779	0.587351	0.539209	0.0510689	0.050003	0.00867221	0.0164916	13.0738	13.794	10.2909	9.61684
PT_Anta_40_2002	-14.9878	-67.7889	232	308	15.2	4.27632	65	12.8512	3.24103	41.6511	0.766154	0.759332	3.75605	2.6987	0.733616	0.674505	0.0883069	0.0909145	0.00623397	0.0189464	5.89161	5.96528	5.21942	4.47724
PT_Apache_364_2009	-14.8942	-68.7879	371	3402	8.2	2.19512	18	6.25798	1.38078	8.64089	0.544444	0.418825	1.91601	1.20805	0.477839	0.317034	0.0415352	0.0222842	0.0112545	0.0189949	6.71984	7.75144	5.91811	5.35883
PT_Apache_365_2009	-14.884	-68.7976	155	3472	5.3	2.45283	13	4.50708	1.50338	6.77584	0.592308	0.473946	2.17781	1.43548	0.540223	0.482984	0.0791158	0.0709184	0.0165427	0.0270651	3.47619	0.957407	3.14849	-0.33392
PT_Apache_366_2009	-14.8934	-68.784	92	3241	4.1	2.92683	12	3.35358	1.74961	5.86744	0.658333	0.574757	2.8671	1.64226	0.650558	0.529472	0.125092	0.113115	0.0150973	0.0343233	0.477483	0.949011	0.514994	1.31934
PT_Arriba_184_2005	-14.5473	-68.6863	405	1182	14.9	3.08725	46	9.72391	1.66925	16.2316	0.676087	0.46477	2.80677	1.5293	0.643527	0.411885	0.0652394	0.0314827	0.00825606	0.0178705	4.29918	4.44533	3.94374	2.95935
PT_Arriba_224_2005	-14.2409	-68.5383	574	730	14.8	3.51351	52	5.92829	1.6291	9.65779	0.715385	0.459228	3.00626	1.41	0.667188	0.356571	0.0687419	0.0202195	0.00759467	0.014664	7.37908	10.836	6.34618	7.00063
PT_Arriba_239_2006	-14.1561	-68.7339	202	1354	12.8	4.0625	52	9.98922	3.18956	31.8613	0.753846	0.760586	3.62339	2.49544	0.72383	0.643197	0.0940719	0.0876574	0.00714602	0.0208786	4.66784	7.91857	4.20043	5.62243
PT_Arriba_240_2006	-14.1606	-68.7374	197	1498	12.8	3.98438	51	11.1107	3.00674	33.4069	0.74902	0.720557	3.57316	2.57835	0.719969	0.660143	0.087298	0.0911207	0.0068308	0.0200368	4.71053	4.70136	4.25294	3.01517
PT_Arriba_241_2006	-14.1609	-68.7409	366	1636	16.3	3.55828	58	10.1224	2.00546	20.3	0.718966	0.540759	3.34109	1.77402	0.700554	0.464854	0.0729026	0.0372534	0.00650557	0.0183999	2.97927	6.2127	2.83007	4.12531
PT_Arriba_242_2006	-14.1643	-68.7408	315	1623	17	2.94118	50	13.6246	1.9559	26.6483	0.66	0.561663	2.77607	1.87519	0.639584	0.544397	0.0645652	0.0566647	0.00834684	0.019091	2.55728	1.42434	2.44595	0.904377
PT_Arriba_243_2006	-14.1607	-68.7358	294	1456	19.2	3.75	72	15.9155	2.70484	43.0488	0.733333	0.70474	3.59555	2.40369	0.721758	0.633397	0.0748729	0.0745533	0.00579123	0.0177174	2.06288	4.03928	1.99883	4.02672
PT_Arriba_249_2006	-14.1643	-68.7351	329	1514	12.3	4.22764	52	6.19217	1.99186	12.3339	0.763462	0.576933	3.94013	1.73489	0.746054	0.457946	0.0952744	0.0370028	0.00611355	0.0189413	3.01769	6.9447	2.84739	6.28186
PT_Arriba_433_2010	-14.7759	-68.6369	446	1608	25.5	3.64706	93	19.2187	2.40951	46.3078	0.725806	0.62563	3.34025	2.15736	0.700517	0.577612	0.0622968	0.0477	0.00557432	0.0150894	4.92498	5.28622	4.53674	3.1822
PT_Arroyo_175_2005	-14.533	-68.6936	215	945	9.6	2.91667	28	7.4203	1.89779	14.0821	0.657143	0.514018	2.50198	1.68274	0.59993	0.467274	0.0779844	0.0516573	0.012395	0.024063	5.31759	4.16296	4.61576	1.94254
PT_Arroyo_186_2005	-14.5394	-68.6896	398	1004	13.6	3.23529	44	7.29095	1.85614	13.533	0.690909	0.546345	2.77805	1.53616	0.639811	0.402747	0.0695398	0.0303284	0.00896143	0.0179235	6.57527	10.5504	5.70196	8.01168
PT_Arroyo_225_2005	-14.2577	-68.5321	329	702	10.2	3.62745	37	6.05409	1.80972	10.9562	0.724324	0.516594	3.08795	1.49177	0.675962	0.395306	0.0766854	0.0321418	0.00800847	0.0192341	7.03522	9.89206	6.03888	6.30589
PT_Arroyo_256_2006	-14.7981	-68.6002	273	1461	18	4.66667	84	14.6547	2.98078	43.6823	0.785714	0.713868	4.38783	2.69709	0.77201	0.646298	0.0859795	0.0701016	0.00445115	0.0170533	3.24311	4.04684	3.07893	3.96228
PT_Arroyo_384_2010	-15.1278	-68.8902	209	2663	6.3	2.38095	15	4.09612	1.36068	5.57353	0.58	0.401491	2.33265	1.34998	0.570743	0.383068	0.084553	0.0367797	0.015442	0.0215379	0.571327	0.290985	0.599447	0.855379
PT_Arroyo_57_2002	-14.6475	-67.7944	245	301	16.6	4.39759	73	13.8947	3.29115	45.7294	0.772603	0.764744	3.96415	2.77203	0.747612	0.678802	0.0892592	0.087495	0.00567093	0.0181247	4.85596	5.9331	4.40688	4.7417
PT_Arroyo_85_2002	-14.5	-68.2328	273	1860	14.5	3.86207	56	11.2371	2.49226	28.0059	0.741071	0.650719	3.3388	2.09281	0.700327	0.564044	0.078581	0.0581095	0.00699585	0.0191859	6.65896	6.87414	5.82412	4.51768
PT_Atawar_110_2002	-14.3478	-67.9806	149	363	11.4	4.29825	49	9.94941	3.40377	33.8655	0.767347	0.771439	4.10814	3.24548	0.756401	0.74589	0.111995	0.137265	0.00661162	0.0197286	1.69742	1.15322	1.65556	1.295
PT_Bajopp_179_2005	-14.5459	-68.6945	232	924	11.3	3.27434	37	8.47886	2.18163	18.4977	0.694595	0.618526	2.8644	1.8211	0.650627	0.497396	0.0783548	0.0520088	0.00952732	0.0225189	5.23174	6.93218	4.61489	5.37901
PT_Bejucal_45_2002	-14.9889	-67.7889	218	323	15.1	4.76821	72	12.3175	3.77875	46.5448	0.790278	0.803765	4.41428	3.12664	0.773349	0.730378	0.0989989	0.12436	0.00507333	0.0188098	3.57515	5.24377	3.33689	3.90154
PT_Bibosi_42_2002	-14.9881	-67.7817	208	331	14.2	3.80282	54	12.3487	2.77635	34.2845	0.737037	0.678253	3.58413	2.51191	0.720821	0.648029	0.0889872	0.0851114	0.00690871	0.0201789	2.45746	3.10699	2.34714	1.49781
PT_Bosque_113_2002	-14.5911	-68.3761	342	1755	12.9	3.48837	45	9.44997	2.31276	21.8555	0.713333	0.664317	2.87782	1.64353	0.652343	0.476714	0.0640229	0.0430314	0.00770795	0.0191247	9.53647	15.5521	7.9126	9.80949
PT_Bosque_114_2002	-14.5679	-68.3372	292	1684	15.4	4.15584	64	11.8761	2.56157	30.4214	0.759375	0.652695	3.60383	2.14793	0.722392	0.559966	0.0765755	0.0531248	0.00588204	0.01848	7.20882	7.78618	6.28741	5.01781
PT_Bosque_116_2002	-14.5274	-68.2581	236	2187	13.3	4.21053	56	10.849	3.53222	38.321	0.7625	0.800737	3.24838	2.45832	0.691961	0.648092	0.0815932	0.08143	0.00770931	0.01922	11.792	13.188	9.14989	7.94193
PT_Bosque_117_2002	-14.6296	-68.3663	242	1643	16.5	4	66	14.35	3.10344	44.5345	0.75	0.751503	3.62994	2.70384	0.724365	0.683408	0.0844245	0.0912194	0.00638962	0.0181313	4.38329	4.3807	4.01195	3.75566
PT_Bosque_146_2003	-14.5806	-68.6908	374	949	11.5	2.86957	33	7.25523	1.56912	11.3843	0.651515	0.457342	2.61054	1.38328	0.616726	0.369353	0.0614735	0.0272005	0.00899292	0.0181549	4.21363	6.83224	3.86853	4.8466
PT_Bromel_122_2003	-14.4681	-68.5373	305	965	15.2	3.09211	47	11.4675	2.16324	24.8069	0.676596	0.616679	2.79549	1.84296	0.642091	0.521831	0.0645373	0.0469415	0.00823253	0.0187097	4.59598	6.82286	4.19121	5.06946
PT_Buenah_207_2005	-14.2061	-68.6619	397	966	17.5	3.14286	55	12.8977	2.01527	25.9925	0.681818	0.571651	2.7644	1.7044	0.638106	0.472524	0.0566147	0.0361159	0.00739691	0.017293	6.68481	8.6077	5.90947	5.73223
PT_Buenah_208_2005	-14.2125	-68.6628	291	1194	17.9	3.12849	56	15.4269	2.52473	38.9488	0.680357	0.664216	2.79203	2.16212	0.641631	0.607272	0.067244	0.0674227	0.008605	0.0183168	5.00352	5.3782	4.50039	3.10884
PT_Buenah_209_2005	-14.2006	-68.6442	347	1099	19.3	3.05699	59	16.1298	2.32175	37.4492	0.672881	0.63594	2.64665	1.96519	0.621983	0.558841	0.0581394	0.0527511	0.0082619	0.0177003	7.05789	6.75918	6.1606	4.35579
PT_Buenah_210_2005	-14.2064	-68.6414	398	924	12.9	2.86822	37	6.20662	1.52852	9.48692	0.651351	0.435184	2.76004	1.44938	0.637451	0.372734	0.07052	0.0257696	0.00922464	0.0173979	1.53395	3.07074	1.50683	3.58954
PT_Buenah_211_2005	-14.2144	-68.65	386	1012	18.3	3.22404	59	14.029	2.10506	29.532	0.689831	0.588169	2.82287	1.793	0.645599	0.498616	0.0583258	0.0398435	0.00730654	0.017161	6.87823	7.83229	6.05367	5.21841
PT_Buenah_212_2005	-14.2178	-68.64	392	922	11.5	3.91304	45	5.67027	1.69888	9.63311	0.744444	0.482224	3.67417	1.45995	0.727671	0.349682	0.0890362	0.022947	0.00656216	0.0175852	2.68284	10.4124	2.55607	7.53714
PT_Buenah_213_2005	-14.2033	-68.6678	418	963	18.5	3.18919	59	12.62	2.29415	28.9523	0.686441	0.644086	2.73678	1.76225	0.634453	0.503343	0.0561402	0.03935	0.0074782	0.0167127	8.05862	13.5171	6.95184	8.42131
PT_Buenah_214_2005	-14.2031	-68.6642	253	891	11.8	3.38983	40	8.76218	1.88639	16.5289	0.705	0.533729	3.24449	1.73274	0.691624	0.465674	0.0743959	0.0435085	0.00704034	0.0211573	1.95363	3.53157	1.89994	3.21663
PT_Buenah_215_2005	-14.2228	-68.6353	272	815	12.4	3.06452	38	9.6301	1.87612	18.0672	0.673684	0.547913	2.82504	1.66008	0.64582	0.4634	0.067744	0.0444717	0.00846467	0.0211908	3.53504	4.8579	3.29186	3.98814
PT_Buenah_217_2005	-14.1975	-68.6519	266	989	12.5	4.16	52	8.75835	2.1627	18.9417	0.759615	0.565802	3.78278	1.93879	0.73549	0.514376	0.0914974	0.0519136	0.00637449	0.0207067	4.1227	4.31312	3.78462	2.48353
PT_Buenah_218_2005	-14.2083	-68.6472	214	843	13.7	3.57664	49	10.8986	2.67529	29.1569	0.720408	0.704626	3.31938	2.3996	0.698532	0.636983	0.0874498	0.0839688	0.00789305	0.0206544	2.94178	3.2833	2.77162	3.27501
PT_Cabece_149_2003	-14.6017	-68.7131	477	1705	15.2	2.36842	36	9.76728	1.47486	14.4054	0.577778	0.442606	2.23814	1.38206	0.552936	0.379404	0.054571	0.024862	0.0108431	0.0164465	2.38739	3.73262	2.29102	3.84288
PT_Cabece_255_2006	-14.7913	-68.5977	406	1458	21.9	3.51598	77	15.9628	2.18247	34.8383	0.715584	0.597779	3.32827	1.99273	0.699431	0.537567	0.0644299	0.0450295	0.00579781	0.0164529	2.91348	4.21365	2.78609	3.65967
PT_Cabece_420_2011	-14.6704	-68.7091	327	1296	15.2	3.88158	59	9.23918	1.92812	17.8143	0.742373	0.492161	3.69735	1.87263	0.729395	0.479405	0.0845767	0.0413442	0.00617237	0.0187189	2.17826	1.3423	2.10259	0.681466
PT_Calami_206_2005	-14.3033	-68.538	350	753	17.3	2.94798	51	13.4096	2.16956	29.0929	0.660784	0.628826	2.58849	1.78861	0.61348	0.515837	0.0580879	0.0471309	0.00867193	0.018061	6.18862	8.08272	5.45483	6.25597
PT_Camino_95_2002	-14.4517	-68.1764	306	1624	15.8	4.05063	64	11.5064	2.25905	25.9935	0.753125	0.621501	3.86659	2.01741	0.741255	0.542955	0.0830206	0.0559554	0.00554214	0.0187098	2.2168	4.31844	2.14169	4.19815
PT_Campam_104_2002	-14.3489	-67.9708	194	354	14.8	4.93243	73	13.2325	3.76095	49.7667	0.79726	0.790902	4.54925	3.4177	0.780068	0.749119	0.104691	0.11041	0.0050364	0.0167554	3.66011	3.10887	3.41364	2.49375
PT_Campam_238_2006	-14.1449	-68.7449	245	1298	15.2	3.35526	51	12.8525	2.38704	30.6795	0.701961	0.644579	3.15775	2.19258	0.68312	0.605646	0.0793427	0.0767052	0.00792659	0.0198227	2.4894	2.53519	2.37696	1.96406
PT_Carjat_272_2007	-14.5706	-68.9013	342	1747	18.7	3.26203	61	14.9784	2.4244	36.3137	0.693443	0.662204	2.87514	2.03454	0.652025	0.573572	0.0629108	0.0552456	0.00759147	0.0175033	6.14978	7.05669	5.45576	5.06371
PT_Catara_327_2009	-14.7729	-68.9665	243	2412	11.6	3.18966	37	9.22286	2.56062	23.6162	0.686486	0.716118	2.68265	1.90286	0.626946	0.562475	0.0747615	0.0637609	0.0103649	0.0213251	6.78162	10.3161	5.74441	7.20479
PT_Cercaa_235_2006	-14.1515	-68.7327	273	1274	7.6	4.60526	35	3.64986	1.76688	6.44887	0.782857	0.51824	3.89195	1.53967	0.742821	0.417942	0.118825	0.0370122	0.00781578	0.01955	6.00304	6.13884	5.12242	5.1303
PT_Cercaa_246_2006	-14.1559	-68.7171	193	1145	11.9	3.78151	45	9.65731	2.73158	26.3797	0.735556	0.700597	3.39089	2.38859	0.704869	0.641246	0.0934693	0.100358	0.00810004	0.0216777	4.17919	3.41769	3.78846	2.73788
PT_Cerrad_150_2003	-14.61	-68.6853	170	1089	6.3	1.90476	12	5.30302	1.55309	8.23606	0.475	0.520124	1.74857	1.38108	0.427371	0.441949	0.0627856	0.0550583	0.0204559	0.0254164	2.48771	3.1241	2.32839	3.07577
PT_Cerro1_83_2002	-14.4953	-68.2572	410	2014	13.7	2.48175	34	8.28674	1.62281	13.4478	0.597059	0.500662	2.26191	1.39244	0.557628	0.365577	0.0557508	0.0276407	0.0108481	0.0179656	3.94336	8.33463	3.63481	7.5191
PT_Cerro2_84_2002	-14.495	-68.2639	449	2215	15.3	2.48366	38	11.3346	1.60883	18.2355	0.597368	0.472729	2.22213	1.40039	0.549784	0.390955	0.0464561	0.0283221	0.00939538	0.0178065	5.62972	7.35968	5.06464	4.59236
PT_Cerros_182_2005	-14.5495	-68.6831	347	1331	14.9	2.95302	44	11.7407	1.95175	22.915	0.661364	0.564041	2.58659	1.64838	0.613214	0.476364	0.0553687	0.0412712	0.00825942	0.0187047	6.61804	7.35062	5.82971	4.68742
PT_Chaka1_367_2009	-14.8944	-68.7925	259	3592	6.4	2.65625	17	4.13904	1.84827	7.65008	0.623529	0.580403	2.06669	1.3185	0.515635	0.388809	0.0666138	0.034355	0.0155282	0.0210055	8.85038	15.4205	6.94827	9.12113
PT_Chakaw_363_2009	-14.8876	-68.7877	246	3576	6.7	2.23881	15	5.1107	1.54905	7.91673	0.553333	0.501248	1.90449	1.30178	0.47444	0.415649	0.0580294	0.0417238	0.0159085	0.0215155	5.76121	5.92632	4.9592	3.97847
PT_Chapar_106_2002	-14.3589	-67.9567	291	358	18.8	4.94681	93	14.9591	3.41262	51.0495	0.797849	0.763566	4.43505	2.87995	0.774439	0.682706	0.0861032	0.0856614	0.00436608	0.015906	5.94355	6.21832	5.36197	5.08366
PT_Chaqui_148_2003	-14.698	-68.543	225	1519	8.7	3.56322	31	5.58855	1.93749	10.8278	0.719355	0.565932	3.15077	1.66366	0.68234	0.469098	0.0931767	0.050398	0.0093646	0.0232241	4.42656	5.43336	3.9526	4.16953
PT_Chaqui_192_2005	-14.3155	-68.5819	347	900	11.3	3.36283	38	7.24169	1.63132	11.8135	0.702632	0.460225	3.06115	1.46606	0.67317	0.380465	0.0669621	0.0281338	0.00711838	0.0189663	4.50528	5.87412	4.13884	4.20536
PT_Chicoi_169_2004	-15.0387	-68.4484	364	1040	17.8	4.55056	81	11.0383	2.20861	24.3792	0.780247	0.562711	4.31432	2.02099	0.768128	0.498376	0.0831384	0.0390448	0.00445888	0.0171014	2.84158	4.80513	2.71797	3.76196
PT_Chicoi_170_2004	-15.041	-68.4481	437	1062	23.6	3.72881	88	18.6735	2.31462	43.222	0.731818	0.622025	3.40216	2.02417	0.705973	0.550568	0.0618417	0.046055	0.00532838	0.016027	5.28201	6.30659	4.85053	4.45859
PT_Chiriu_76_2002	-14.4986	-68.2325	301	1879	16.7	4.49102	75	12.5726	3.02511	38.0336	0.777333	0.744414	3.82887	2.32224	0.738717	0.605978	0.0786488	0.0654782	0.005347	0.0182447	8.41904	10.7345	7.22211	7.58771
PT_Chuñun_275_2008	-14.6834	-69.0952	78	4249	2.1	1.42857	3	1.94252	1.29845	2.52227	0.3	0.360494	1.30222	1.14842	0.231033	0.324843	0.048787	0.0502396	0.0279998	0.0353761	2.58986	2.98622	2.46311	1.00778
PT_Chuñun_276_2008	-14.6858	-69.0921	53	4061	1.9	1.05263	2	1.70669	1.13919	1.94425	0.05	0.363991	1.07738	1.13362	0.069425	0.321896	0.055415	0.0649086	0.0467173	0.0424425	-0.446581	0.0858192	-0.415798	0.991819
PT_Cimaar_230_2005	-14.2417	-68.5333	407	649	18	2.94444	53	11.4825	2.26772	26.0391	0.660377	0.655943	2.60958	1.71705	0.616612	0.492336	0.0573698	0.0394894	0.00840485	0.0173581	5.83691	13.9449	5.20712	9.4254
PT_Cimaas_125_2003	-14.4732	-68.5381	277	969	13.3	3.45865	46	10.5113	2.5512	26.8165	0.71087	0.703024	2.82368	1.97299	0.645648	0.579133	0.0679018	0.0721042	0.00850126	0.0197781	9.35127	8.01905	7.67201	6.26405
PT_Cimace_231_2005	-14.2524	-68.5214	303	1011	13.5	3.25926	44	9.68091	2.12314	20.5539	0.693182	0.603451	2.83188	1.7292	0.646685	0.473252	0.0661736	0.0420488	0.00823682	0.0199978	6.45848	9.36874	5.64497	6.51067
PT_Cimach_121_2003	-14.4691	-68.5388	240	1002	11.1	3.33333	37	8.53663	2.65599	22.6732	0.7	0.720592	2.58903	1.84462	0.613489	0.533523	0.0681827	0.0590378	0.0101176	0.0217437	10.9163	13.7432	8.55051	8.60336
PT_Cimach_86_2002	-14.4958	-68.2639	331	2239	10.2	2.45098	25	6.02805	1.51523	9.13391	0.592	0.42556	2.17977	1.37352	0.540852	0.36815	0.0633571	0.0308545	0.0132424	0.0197897	4.28064	4.59309	3.86244	2.90102
PT_Cimade_195_2005	-14.3285	-68.575	262	899	14.7	3.40136	50	12.2756	2.36015	28.9722	0.706	0.635286	3.05608	2.09249	0.672603	0.585647	0.071965	0.0677962	0.00769259	0.0203769	4.79783	3.9479	4.34145	2.43604
PT_Cimama_73_2002	-14.6092	-67.6611	242	269	17.2	5.34884	92	14.8279	3.91492	58.0501	0.813043	0.80274	4.74002	3.37111	0.788943	0.741088	0.0964782	0.106198	0.00428517	0.015992	6.31037	5.12075	5.62405	3.8552
PT_Cimapa_39_2002	-14.9733	-67.7953	233	422	15.2	4.93421	75	12.4983	3.67569	45.9399	0.797333	0.802529	4.27376	3.01493	0.765906	0.715547	0.0919708	0.110196	0.0050329	0.0181679	7.18105	5.99626	6.24438	4.78766
PT_Cimapp_126_2003	-14.4654	-68.5432	329	989	16.3	2.51534	41	12.6895	2.16619	27.4879	0.602439	0.641494	2.21003	1.7438	0.547277	0.519081	0.0509885	0.0490483	0.0104394	0.018703	5.98777	8.61156	5.28406	6.54514
PT_Cocapu_396_2010	-15.5531	-68.3934	273	2786	12.7	2.99213	38	9.37694	2.01815	18.9241	0.665789	0.586585	2.65639	1.74291	0.6233	0.498106	0.0685031	0.0499303	0.00967636	0.0210217	4.90103	5.51258	4.39106	4.20895
PT_Cocapu_397_2010	-15.5554	-68.3932	493	2832	15	2.53333	38	9.46759	1.41856	13.4304	0.605263	0.432314	2.46158	1.37153	0.593563	0.402583	0.0537983	0.0270668	0.00885508	0.0154107	1.33379	1.73753	1.32128	1.92922
PT_Cocapu_398_2010	-15.5562	-68.3952	228	2882	11.6	3.01724	35	9.46985	2.08577	19.7519	0.668571	0.606503	2.73387	1.88487	0.63395	0.557697	0.0743231	0.0712366	0.00988946	0.0220512	3.81266	2.82022	3.50084	2.21333
PT_Cocapu_399_2010	-15.5584	-68.3943	765	2984	22.4	2.23214	50	14.6797	1.54595	22.6941	0.552	0.481727	2.03899	1.31853	0.509403	0.356498	0.0366195	0.0189738	0.00878978	0.0139323	5.27463	11.986	4.8462	8.98842
PT_Cocapu_400_2010	-15.5598	-68.4	610	3023	16.3	2.76074	45	9.48317	1.7297	16.403	0.637778	0.532455	2.3549	1.40105	0.575163	0.439544	0.0499541	0.0299586	0.00899178	0.012838	8.12414	10.9699	6.96352	7.23722
PT_Cocapu_401_2010	-15.5624	-68.4022	395	3137	13.3	3.08271	41	8.66751	1.77409	15.3769	0.67561	0.568109	2.70107	1.5541	0.629563	0.497244	0.0648538	0.0446477	0.00888856	0.0162943	5.88454	4.92731	5.1804	4.34907
PT_Cocapu_402_2010	-15.5609	-68.3998	604	3091	16.6	1.98795	33	10.7441	1.43356	15.4023	0.49697	0.467686	1.85092	1.2823	0.459468	0.3723	0.0405958	0.0220405	0.0118357	0.0143824	3.37557	6.86298	3.16851	6.63209
PT_Cocapu_403_2010	-15.5627	-68.3953	591	3119	17.7	2.54237	45	12.0497	1.65273	19.9149	0.606667	0.524001	2.23602	1.37971	0.552611	0.404693	0.0431024	0.026391	0.0086152	0.0146354	7.10754	10.3454	6.27444	8.15199
PT_Cocapu_404_2010	-15.5599	-68.3972	598	3083	17.1	2.5731	44	11.444	1.84232	21.0835	0.611364	0.575542	2.00514	1.39505	0.501088	0.425286	0.0397538	0.0272079	0.00984826	0.0137438	14.2868	16.4389	11.1975	10.9327
PT_Cochay_205_2005	-14.3139	-68.5412	263	733	12.6	3.49206	44	9.60472	2.1554	20.702	0.713636	0.570561	3.06941	1.86873	0.673993	0.516485	0.0784528	0.0537594	0.00829543	0.0207533	5.3873	5.33244	4.77892	2.60568
PT_Codo_368_2009	-14.881	-68.7703	290	3158	9.2	3.04348	28	6.32794	1.97731	12.5123	0.671429	0.595488	2.33949	1.54023	0.572221	0.479854	0.0655216	0.0451727	0.0119541	0.0200065	10.7444	9.67564	8.29904	5.77978
PT_Codoso_369_2009	-14.8856	-68.7686	372	3186	11.7	2.47863	29	8.48063	1.6312	13.8336	0.596552	0.507811	2.13945	1.38851	0.532319	0.40597	0.0516148	0.0313539	0.0112633	0.0182127	6.57139	7.74029	5.70284	5.59174
PT_Colome_63_2002	-14.6658	-67.8019	221	372	15.8	5.56962	88	13.6627	3.86847	52.8537	0.820455	0.779151	5.07292	3.34013	0.802795	0.722306	0.102036	0.0998732	0.00394507	0.0176608	4.86794	5.29009	4.47624	3.21875
PT_Copal_91_2002	-14.4506	-68.1961	278	1616	16	3.5625	57	11.8191	2.39233	28.2753	0.719298	0.641842	3.29494	2.19058	0.696354	0.602952	0.0733687	0.0672774	0.00673357	0.0187196	3.64681	2.99881	3.40738	2.07748
PT_Copalu_273_2007	-14.5768	-68.909	396	1687	17.7	3.16384	56	12.1582	2.22045	26.9967	0.683929	0.640212	2.74779	1.70145	0.635912	0.469592	0.0573965	0.0364674	0.00759353	0.0172377	7.24875	14.2318	6.32329	9.89807
PT_Corana_309_2008	-14.7652	-68.9864	157	2774	9.1	4.50549	41	7.52733	3.10067	23.3398	0.778049	0.731996	3.75469	2.48976	0.733449	0.637011	0.107567	0.0959675	0.00761197	0.0233069	6.97986	6.3658	5.85919	4.07541
PT_Corana_310_2008	-14.7664	-68.9881	175	2736	9.6	3.64583	35	7.37379	2.60699	19.2234	0.725714	0.704081	3.25631	2.1762	0.692639	0.610591	0.0957985	0.0969952	0.00901795	0.0246547	4.06611	4.44136	3.66776	3.792
PT_Corana_311_2008	-14.7768	-68.9853	111	2645	7.1	3.94366	28	5.80182	3.08386	17.892	0.746429	0.772899	3.61642	2.94941	0.723159	0.745708	0.124432	0.206058	0.00945739	0.0255738	2.62986	0.652472	2.46047	1.06323
PT_Corana_312_2008	-14.7756	-68.9891	763	2472	10.1	2.47525	25	6.00048	1.42508	8.55119	0.596	0.426013	1.87311	1.15133	0.465842	0.275064	0.0435049	0.0124105	0.0123309	0.0116272	13.8407	22.0583	10.5554	12.9824
PT_Corana_313_2008	-14.776	-68.9889	233	2496	11.6	2.5	29	9.15387	1.82509	16.7066	0.6	0.53577	2.35113	1.65865	0.574347	0.480705	0.0652716	0.052176	0.0117526	0.0230904	2.28079	3.19001	2.18279	2.38475
PT_Cuchil_100_2002	-14.3619	-67.9869	173	503	10	4.7	47	7.81027	2.62906	20.5337	0.787234	0.626712	4.23801	2.4156	0.763888	0.611462	0.10795	0.0901139	0.00597592	0.0237082	4.27965	2.36881	3.90664	0.643251
PT_Cuchil_96_2002	-14.4633	-68.1894	266	1601	16.2	3.76543	61	13.3411	2.53772	33.8559	0.734426	0.645149	3.48285	2.24055	0.712723	0.600054	0.0812612	0.0699089	0.00667742	0.0197142	3.47749	4.25082	3.25025	2.28744
PT_Cuchiw_119_2003	-14.5213	-68.2856	289	2076	15.5	2.90323	45	12.7451	2.25897	28.7908	0.655556	0.659738	2.52113	1.85462	0.603113	0.539275	0.0619753	0.0559712	0.00973699	0.0199308	6.16529	7.22417	5.38588	6.04412
PT_Culi_353_2009	-14.7259	-68.8308	226	1240	16.7	4.07186	68	14.624	3.17349	46.4091	0.754412	0.744022	3.85018	2.91034	0.740138	0.704668	0.0875057	0.0923956	0.00589403	0.0168003	2.53325	2.84811	2.42169	2.34245
PT_Culi_354_2009	-14.7288	-68.8373	295	1277	18.9	4.33862	82	15.9058	2.79754	44.4973	0.769512	0.687609	4.03922	2.50724	0.752332	0.631255	0.0792885	0.0708411	0.00485157	0.0179251	3.77613	4.09787	3.5411	3.14387
PT_Culi_355_2009	-14.7287	-68.8445	464	1497	27.1	3.83764	104	22.3063	2.61496	58.33	0.739423	0.679313	3.4344	2.24141	0.708743	0.602583	0.0588023	0.0521508	0.00497672	0.0148222	6.85751	7.16292	6.16467	5.17671
PT_Culi_356_2009	-14.7315	-68.8441	306	1329	18.4	4.13043	76	14.9595	2.62016	39.1964	0.757895	0.677053	3.80082	2.30525	0.736782	0.604444	0.0801984	0.0678144	0.00553716	0.0186026	4.10997	4.64374	3.81288	3.90314
PT_Culi_357_2009	-14.7453	-68.8545	324	1443	21	4.14286	87	17.9388	2.93473	52.6454	0.758621	0.708347	3.73335	2.54926	0.732036	0.647109	0.075152	0.0683855	0.00537975	0.0161924	5.44898	5.63663	4.94159	3.78195
PT_Culi_358_2009	-14.7429	-68.8529	378	1438	24.6	3.98374	98	20.9645	2.55513	53.5671	0.74898	0.640738	3.77137	2.41426	0.734758	0.618599	0.0683851	0.0569404	0.00480066	0.0155973	3.10545	2.47398	2.9625	1.41947
PT_Culi_359_2009	-14.7384	-68.8508	258	1271	16.7	4.5509	76	12.8665	3.01825	38.8344	0.780263	0.730731	4.30183	2.72967	0.767436	0.668124	0.0917371	0.0856861	0.00493641	0.0183136	2.71504	3.36789	2.59858	3.41859
PT_Culi_360_2009	-14.7326	-68.8493	428	1457	25.3	3.71542	94	20.1047	2.33599	46.9645	0.730851	0.628454	3.49277	2.13567	0.713607	0.573716	0.0609611	0.0487728	0.00499373	0.0156007	3.65231	4.10732	3.45316	3.50864
PT_Culi_361_2009	-14.7351	-68.8474	278	1286	17.7	4.18079	74	14.9637	2.99304	44.7871	0.760811	0.717688	3.788	2.52559	0.73588	0.650115	0.0838051	0.0811194	0.00582049	0.0182307	4.68697	5.76255	4.28333	3.70656
PT_Curcur_79_2002	-14.4944	-68.2469	397	1965	15.8	2.91139	46	10.9562	1.90828	20.9075	0.656522	0.561005	2.55266	1.57789	0.608063	0.441834	0.056196	0.0340969	0.00860033	0.0177918	6.38354	9.68982	5.63451	6.6981
PT_Curich_58_2002	-14.6464	-67.7992	251	293	18.9	5.02646	95	16.3803	4.07286	66.7148	0.801053	0.810407	4.55561	3.56932	0.780406	0.769365	0.0897055	0.103628	0.00430593	0.013726	5.24877	4.85913	4.79498	2.99006
PT_Delarr_253_2006	-14.7806	-68.5863	289	1462	19.3	4.35233	84	16.1121	3.35163	54.0018	0.770238	0.775698	3.80425	2.81714	0.737018	0.6918	0.080636	0.0837264	0.0055546	0.0162252	6.79699	6.38386	5.98057	5.17084
PT_Despue_65_2002	-14.6497	-67.7975	155	296	9.6	4.79167	46	7.86233	3.77457	29.6769	0.791304	0.808213	4.09484	2.79135	0.75561	0.685955	0.111507	0.126248	0.00662532	0.0234307	6.24921	7.788	5.3876	5.21786
PT_Detras_177_2005	-14.5474	-68.6926	196	921	10.9	3.48624	38	8.63759	2.8192	24.3511	0.713158	0.724928	2.95813	2.09801	0.661678	0.591306	0.083922	0.0779967	0.00958297	0.0232501	6.29279	9.24642	5.37206	5.74715
PT_Detras_69_2002	-14.6072	-67.6553	245	313	16.1	4.90683	79	13.5151	3.80619	51.4411	0.796203	0.807969	4.15398	3.01285	0.759153	0.714729	0.0906043	0.0984516	0.00523065	0.0169374	8.30921	8.0581	7.08313	5.50497
PT_Detras_70_2002	-14.6153	-67.6578	225	257	16.6	5	83	14.0238	3.77794	52.981	0.8	0.787458	4.56395	3.29405	0.780793	0.735365	0.0967326	0.104032	0.00463573	0.0169173	4.50779	4.65135	4.14317	3.07927
PT_Detras_92_2002	-14.4489	-68.1969	303	1633	15.5	3.67742	57	10.6469	2.1905	23.322	0.72807	0.569668	3.3475	2.00986	0.70113	0.537375	0.0725577	0.0487602	0.00645844	0.0183645	4.54698	3.70468	4.17134	1.75842
PT_Encuen_220_2005	-14.2413	-68.5299	351	714	7.6	4.21053	32	3.81652	1.76618	6.74065	0.7625	0.454437	3.20651	1.37143	0.687917	0.313192	0.0848588	0.0228791	0.00821532	0.0184737	11.8316	17.2538	9.0785	7.64572
PT_Encuen_47_2002	-14.97	-67.8269	198	348	14.3	4.75524	68	12.0257	3.40511	40.9488	0.789706	0.767381	4.43879	3.02081	0.774596	0.70061	0.101155	0.0985506	0.00513091	0.0190039	3.12847	3.89949	2.94481	3.51355
PT_Entrec_244_2006	-14.1536	-68.7269	216	1222	12.2	3.52459	43	9.67217	2.28599	22.1105	0.716279	0.622302	3.23049	2.05777	0.690263	0.562196	0.0795431	0.0658467	0.00759592	0.0222027	3.69734	3.46598	3.42503	2.70712
PT_Entrep_245_2006	-14.1554	-68.7205	252	1165	14.6	3.21918	47	11.2525	1.99346	22.4315	0.689362	0.577629	3.21184	1.95026	0.688469	0.542372	0.0779481	0.0615907	0.00754008	0.0215283	0.0941453	0.701425	0.118374	1.63772
PT_Eslabo_156_2003	-14.454	-67.9574	193	406	14.5	5.10345	74	12.5783	3.93766	49.5289	0.804054	0.819009	4.7243	3.52623	0.788217	0.764547	0.108626	0.129989	0.00485628	0.0175485	3.4904	3.16511	3.26117	3.10349
PT_Eslabo_157_2003	-14.4543	-67.9544	201	371	11.8	4.40678	52	8.78573	3.44195	30.2401	0.773077	0.787395	3.76705	2.68364	0.734367	0.68765	0.0963237	0.133432	0.00676681	0.0191792	6.64148	5.6832	5.72051	5.20068
PT_Fragme_77_2002	-14.4967	-68.23	237	1969	14.3	3.91608	56	11.3154	2.85072	32.257	0.744643	0.706317	3.47547	2.41534	0.712112	0.64218	0.0814445	0.0834951	0.00671919	0.0199494	5.41002	5.21444	4.84154	3.21497
PT_Frente_247_2006	-14.1572	-68.7298	263	1329	13.7	3.43066	47	10.6859	2.18355	23.3332	0.708511	0.617881	3.0979	1.90397	0.676994	0.526371	0.0785429	0.0563508	0.00816655	0.021029	4.23666	4.96141	3.85928	4.35161
PT_Frente_414_2011	-14.6474	-68.7248	267	1003	13.5	4.74074	64	9.60502	2.70515	25.9831	0.789062	0.665678	4.12349	2.20109	0.757373	0.564738	0.0896014	0.0591114	0.00526006	0.0199203	6.88888	8.52738	6.02461	5.0672
PT_Fuerte_260_2007	-14.6003	-68.9353	357	1921	21.2	4.15094	88	15.8675	2.63204	41.7639	0.759091	0.670584	3.88517	2.32149	0.742518	0.597902	0.0740756	0.0550643	0.0048976	0.0165087	3.58789	5.63985	3.38396	4.4027
PT_Fuerte_267_2007	-14.5973	-68.9279	420	1806	18.9	4.2328	80	10.8281	2.17514	23.5527	0.76375	0.586015	3.94588	1.89889	0.746467	0.472334	0.0800133	0.0335155	0.00513152	0.0160503	3.58601	8.24236	3.36803	7.08282
PT_Fuerte_268_2007	-14.5947	-68.9248	292	1867	17.4	3.67816	64	14.1964	2.81193	39.9193	0.728125	0.721554	3.1829	2.29799	0.685666	0.617211	0.0708635	0.0645246	0.00697647	0.017463	6.98899	7.96496	6.08608	5.97509
PT_Fuerte_270_2007	-14.597	-68.9329	258	1911	16.6	3.9759	66	13.5276	2.83688	38.3761	0.748485	0.702264	3.64394	2.49742	0.725444	0.640577	0.0788089	0.0734488	0.00593077	0.0184334	4.21221	4.62172	3.88498	3.34651
PT_Fuerte_271_2007	-14.6028	-68.9394	247	2001	13.9	3.59712	50	10.9821	2.44832	26.8876	0.722	0.669299	3.21106	2.13635	0.688382	0.58873	0.080358	0.0688354	0.00778025	0.0205337	4.80426	4.53217	4.32094	3.92373
PT_Fuerte_335_2009	-14.8207	-69.0686	197	3616	1.8	1.66667	3	1.30934	1.09623	1.43533	0.4	0.26465	1.55445	1.04239	0.354983	0.20829	0.080883	0.0138193	0.0328149	0.0145313	1.38738	3.89575	1.37184	3.87853
PT_Hajlli_330_2009	-14.8209	-69.0668	161	3578	1	1	1	1	1	1	0	0.298076	1	1	0	0.298076	0	0	0	0	NA	NA	NA	NA
PT_Hajlli_331_2009	-14.8198	-69.0667	167	3540	1.2	2.5	3	1.04767	1.03001	1.07911	0.6	0.258847	2.5	1.02845	0.6	0.257156	0	0.00888352	0	0.00641023	NA	0.175871	NA	0.263766
PT_Hajlli_332_2009	-14.8211	-69.0663	130	3573	1	1	1	1	1	1	0	0.52175	1	1	0	0.52175	0	0	0	0	NA	NA	NA	NA
PT_Hatunp_296_2008	-14.5846	-69.1249	117	4167	1.8	1.11111	2	1.65525	1.14072	1.88818	0.1	0.470441	1.04362	1.07822	0.040275	0.420357	0.0420995	0.0425924	0.0376814	0.0166757	1.60325	1.46731	1.585	3.0034
PT_Huasak_319_2009	-14.8744	-68.8542	100	3692	2.3	2.17391	5	1.87913	1.29895	2.44091	0.54	0.561373	1.99756	1.36279	0.49825	0.553042	0.0958261	0.148784	0.0237954	0.0257653	1.84038	-0.429048	1.75454	0.323318
PT_Incien_264_2007	-14.5894	-68.9522	561	1984	18.4	2.22826	41	13.1395	1.48414	19.5008	0.55122	0.429729	2.01179	1.36132	0.502717	0.3674	0.041739	0.0236181	0.0103029	0.015896	5.18626	5.20028	4.70763	3.92106
PT_Jaukan_219_2005	-14.2329	-68.5263	366	667	9.4	3.51064	33	5.92204	1.55785	9.22562	0.715152	0.423476	3.06415	1.36441	0.673448	0.318058	0.0754763	0.0221322	0.00799095	0.0192578	5.91562	8.74017	5.21879	5.47399
PT_Juanul_233_2005	-14.2316	-68.5311	305	815	11.1	3.06306	34	7.48064	1.80675	13.5157	0.673529	0.550699	2.75361	1.54384	0.636597	0.435199	0.0715547	0.0386935	0.00938362	0.0206522	4.32468	6.79475	3.93583	5.59259
PT_Jurita_381_2010	-15.1067	-68.9249	279	3077	7.5	2.53333	19	5.12801	1.57491	8.07614	0.605263	0.542589	2.33432	1.34975	0.5711	0.427164	0.0805671	0.0353591	0.0147836	0.0203619	2.47018	6.36775	2.31088	5.66868
PT_Kakelu_287_2008	-14.5828	-69.1274	135	4266	1.8	1.11111	2	1.39905	1.07791	1.50805	0.1	0.363498	1.14543	1.05392	0.12405	0.329366	0.0667895	0.0229619	0.0502032	0.0141638	-0.51384	1.04511	-0.479053	2.40979
PT_Kakepu_285_2008	-14.6118	-69.147	110	4185	1	1	1	1	1	1	0	0.17485	1	1	0	0.17485	0	0	0	0	NA	NA	NA	NA
PT_Kakepu_286_2008	-14.6109	-69.1471	44	4251	1	1	1	1	1	1	0	0.294596	1	1	0	0.294596	0	0	0	0	NA	NA	NA	NA
PT_Kalach_288_2008	-14.6088	-69.102	73	4200	1	1	1	1	1	1	0	0.210697	1	1	0	0.210697	0	0	0	0	NA	NA	NA	NA
PT_Kanupa_318_2009	-14.8872	-68.8645	45	3442	2	3.5	7	1.56593	3.22823	5.05519	0.714286	0.803241	2.37782	2.06017	0.577929	0.626634	0.144533	0.180236	0.0250897	0.0456073	7.76416	6.48075	5.43478	3.87236
PT_Kapala_320_2009	-14.8644	-68.8708	84	3731	3	1.66667	5	2.4673	1.59169	3.92717	0.4	0.536339	1.42511	1.36335	0.29683	0.455052	0.0658008	0.0813761	0.0318914	0.0348263	3.67106	2.80593	3.23504	2.33406
PT_Kapala_321_2009	-14.8603	-68.8715	126	3557	2	2	4	1.35341	1.10372	1.49379	0.5	0.335066	2.06824	1.11083	0.51475	0.336254	0.125461	0.0271657	0.0289133	0.0178797	-0.543895	-0.261762	-0.510145	-0.0664532
PT_Kapala_322_2009	-14.8602	-68.8724	198	3530	1.7	2.94118	5	1.20187	1.10425	1.32717	0.66	0.326868	2.58599	1.07777	0.61231	0.308834	0.132369	0.0163285	0.019423	0.0107332	2.6833	1.62202	2.45534	1.68018
PT_Karapa_269_2007	-14.5919	-68.9207	367	1730	18.6	3.27957	61	13.7423	2.09826	28.8349	0.695082	0.600254	3.05768	1.89355	0.672807	0.544315	0.0650106	0.0516426	0.00694632	0.0172238	3.41309	3.96399	3.20668	3.24773
PT_Kausil_172_2005	-14.5549	-68.6859	151	1068	9.8	3.87755	38	8.32234	3.30768	27.5277	0.742105	0.776274	3.28842	2.64202	0.695634	0.682571	0.0978545	0.107756	0.00904461	0.0221205	6.02044	6.17753	5.13799	4.23605
PT_Kelluc_174_2005	-14.56	-68.716	215	1216	8.5	3.76471	32	6.21871	2.27648	14.1568	0.734375	0.670605	3.15806	1.76352	0.683106	0.536497	0.087754	0.0725869	0.00877513	0.0233689	6.91304	7.06688	5.8425	5.73874
PT_Kellut_180_2005	-14.5603	-68.6859	231	1029	10.4	3.36538	35	7.19409	2.36465	17.0115	0.702857	0.67759	2.82535	1.77651	0.645801	0.511706	0.0767412	0.0575841	0.00956702	0.0227255	7.03715	10.2135	5.96379	7.29947
PT_Keñua1_314_2009	-14.8803	-68.9524	97	4265	1	1	1	1	1	1	0	0.306991	1	1	0	0.306991	0	0	0	0	NA	NA	NA	NA
PT_Keñua2_315_2009	-14.8785	-68.9533	139	4329	1	1	1	1	1	1	0	0.2562	1	1	0	0.2562	0	0	0	0	NA	NA	NA	NA
PT_Keñua3_316_2009	-14.8778	-68.9261	222	4264	1	1	1	1	1	1	0	0.328681	1	1	0	0.328681	0	0	0	0	NA	NA	NA	NA
PT_Keñua4_317_2009	-14.8784	-68.9252	330	4301	1	1	1	1	1	1	0	0.12181	1	1	0	0.12181	0	0	0	0	NA	NA	NA	NA
PT_Keñuan_295_2008	-14.5574	-69.1157	144	4139	1.5	1.33333	2	1.17255	1.0488	1.22977	0.25	0.202549	1.32061	1.03859	0.240025	0.188742	0.0801707	0.0115978	0.0454178	0.0126666	0.158757	0.880575	0.219627	1.09004
PT_Keñuap_294_2008	-14.5577	-69.1237	142	3977	1	1	1	1	1	1	0	0.271724	1	1	0	0.271724	0	0	0	0	NA	NA	NA	NA
PT_Khokho_326_2009	-14.7666	-68.9665	370	2439	15.3	3.26797	50	11.5959	2.01848	23.4061	0.694	0.559139	2.80678	1.67163	0.643555	0.474116	0.0604236	0.0386431	0.00765306	0.0176681	7.63271	8.97556	6.59148	4.81222
PT_Kolkep_336_2009	-14.8214	-69.067	134	3596	1.5	1.33333	2	1.20234	1.0546	1.26799	0.25	0.305974	1.29075	1.04578	0.222425	0.295216	0.078636	0.0140736	0.0466311	0.0120868	0.541557	0.626735	0.591344	0.890062
PT_Laaltu_61_2002	-14.6567	-67.7975	232	323	16.5	5.33333	88	14.3353	4.09159	58.654	0.8125	0.825927	4.65136	3.37821	0.784916	0.743954	0.0968157	0.103416	0.00446584	0.0161992	7.04398	6.89822	6.17656	5.0603
PT_Laaltu_62_2002	-14.6567	-67.8042	207	327	13.8	4.56522	63	11.5013	3.02356	34.7749	0.780952	0.692785	4.26954	2.73395	0.765659	0.664209	0.0985248	0.0884474	0.00538831	0.0196423	3.00101	3.27444	2.8383	1.4548
PT_Ladera_127_2003	-14.4644	-68.5421	434	984	13.9	3.66906	51	9.13831	2.37819	21.7326	0.727451	0.67793	2.82417	1.54381	0.64575	0.426449	0.0608756	0.0304719	0.00760811	0.0172318	13.879	27.3819	10.7387	14.594
PT_Ladera_128_2003	-14.4657	-68.5409	330	961	13.9	3.52518	49	10.1511	2.14919	21.8165	0.716327	0.603607	3.0369	1.76297	0.670536	0.510766	0.0713974	0.0514629	0.00771964	0.0187967	6.83888	7.5048	5.93173	4.9392
PT_Ladera_132_2003	-14.4783	-68.537	498	968	17.3	2.42775	42	12.5056	2.33208	29.164	0.588095	0.686522	1.79616	1.53112	0.443024	0.483619	0.0368074	0.0367595	0.0113977	0.0156425	17.1591	21.789	12.7282	12.9712
PT_Ladera_145_2003	-14.6147	-68.6961	201	1053	10.4	3.55769	37	8.02667	2.12869	17.0863	0.718919	0.598413	3.41504	1.85455	0.706989	0.509476	0.0867725	0.0608335	0.0074112	0.0239389	1.64403	4.50643	1.60969	3.71518
PT_Ladera_185_2005	-14.5486	-68.6903	475	975	12.4	3.46774	43	6.25749	1.636	10.2372	0.711628	0.471592	2.92829	1.39386	0.658321	0.361426	0.0677515	0.0235946	0.00789729	0.0162999	7.96225	10.2623	6.75004	6.75876
PT_Ladera_88_2002	-14.4483	-68.1869	241	1600	13.8	3.69565	51	10.6115	2.50791	26.6128	0.729412	0.675241	3.38412	2.16659	0.704339	0.581606	0.079589	0.0661502	0.00692795	0.0202897	3.91429	5.15984	3.61905	4.61492
PT_Ladoca_158_2003	-14.4591	-67.9472	176	363	13.9	5.17986	72	12.1936	3.82664	46.6606	0.806944	0.780877	5.002	3.62449	0.799982	0.759562	0.111119	0.121739	0.00441699	0.018039	1.60059	1.66053	1.5763	1.18159
PT_Laguna_38_2002	-14.9767	-67.7933	220	395	16.3	5.27607	86	14.1242	3.89696	55.0414	0.810465	0.813195	4.79253	3.47917	0.791251	0.750716	0.10056	0.112476	0.00436588	0.016838	4.80848	3.71449	4.40107	3.71054
PT_Lahoya_370_2009	-14.8854	-68.7772	595	3240	15.7	2.03822	32	9.59598	1.43258	13.747	0.509375	0.42034	1.80335	1.26769	0.445233	0.334594	0.0378429	0.0198862	0.0116085	0.0146659	6.20638	8.29192	5.52543	5.84667
PT_Lalomi_59_2002	-14.6553	-67.7975	239	312	17.1	5.32164	91	14.7161	3.99477	58.7873	0.812088	0.807523	4.79314	3.37533	0.79129	0.736343	0.0932638	0.0951336	0.004042	0.0157096	5.66664	6.51123	5.14543	4.53102
PT_Lambra_434_2010	-15.6556	-68.3791	181	2282	10.5	3.90476	41	8.20332	3.01849	24.7616	0.743902	0.756707	3.31725	2.31785	0.698311	0.622364	0.0927678	0.0871336	0.00839175	0.0225013	6.33316	8.04094	5.43289	5.97048
PT_Lambra_435_2010	-15.6571	-68.375	284	2021	17.8	4.21348	75	14.737	2.86813	42.2675	0.762667	0.709509	3.79206	2.47817	0.736179	0.633446	0.0785247	0.0699662	0.00543656	0.0174744	5.36675	5.57351	4.8722	4.35281
PT_Lambra_436_2010	-15.649	-68.3743	198	2213	9.5	3.89474	37	6.54129	2.24716	14.6994	0.743243	0.617869	3.41848	1.92453	0.707235	0.516103	0.0973779	0.0593138	0.00832301	0.0241257	4.89086	5.43939	4.32633	4.21815
PT_Lambra_437_2010	-15.649	-68.3704	279	2214	13.1	4.27481	56	9.35487	2.18579	20.4478	0.766071	0.588686	3.89036	1.93792	0.742834	0.517513	0.0842689	0.0521776	0.00555833	0.0202125	4.5622	4.75042	4.18066	3.52123
PT_Lambra_438_2010	-15.6514	-68.3708	224	2033	14.3	4.05594	58	11.2702	2.62657	29.602	0.753448	0.69994	3.9032	2.46127	0.743653	0.637135	0.0937386	0.0896753	0.00611778	0.0205486	1.62943	1.84339	1.60104	3.0564
PT_Lambra_439_2010	-15.6519	-68.3772	175	2284	11.4	4.29825	49	8.69556	3.21955	27.9958	0.767347	0.776741	3.8637	2.84186	0.740992	0.710428	0.104805	0.134468	0.0069811	0.020918	4.14618	2.80876	3.77521	3.17012
PT_Lambra_440_2010	-15.6555	-68.3731	197	2031	13.9	4.60432	64	11.6874	3.42701	40.0528	0.782813	0.770009	4.15166	3.01452	0.758992	0.711589	0.100291	0.106053	0.00581071	0.0189478	4.51344	3.88943	4.09938	3.08322
PT_Lambra_441_2010	-15.6598	-68.3822	311	2208	17.6	3.92045	69	14.1732	2.5454	36.0766	0.744928	0.666284	3.53452	2.17891	0.71696	0.585755	0.0716624	0.0611103	0.00572671	0.018359	5.38545	5.99722	4.88367	4.38635
PT_Lambra_442_2010	-15.6541	-68.3769	328	2196	19.1	3.61257	69	15.7301	2.36431	37.1907	0.723188	0.632948	3.32127	2.12081	0.69877	0.580194	0.0718841	0.0597333	0.00651567	0.0182274	4.05228	4.07632	3.74771	2.89419
PT_Lampay_278_2008	-14.6812	-69.1013	45	4116	1.8	1.11111	2	1.6611	1.12845	1.87447	0.1	0.341057	1.13445	1.18388	0.114975	0.392433	0.0727676	0.0821669	0.0553943	0.0426663	-0.320666	-0.674564	-0.270334	-1.20412
PT_Laplan_60_2002	-14.6536	-67.798	226	305	15.7	5.28662	83	13.1681	3.47074	45.7031	0.810843	0.737678	4.90021	3.09974	0.795844	0.693498	0.0990292	0.0885241	0.00411235	0.0178685	3.90205	4.19092	3.6474	2.47254
PT_Laurel_426_2010	-14.7773	-68.6208	313	1485	16.1	4.28571	69	10.2931	2.4535	25.2542	0.766667	0.633737	4.03301	2.13781	0.751935	0.569987	0.0856642	0.0618769	0.00525057	0.0180993	2.94995	5.10192	2.80577	3.52226
PT_Lechem_427_2010	-14.7703	-68.6203	269	1512	16.6	3.73494	62	13.4848	3.00912	40.5773	0.732258	0.745541	3.18816	2.44873	0.686177	0.65213	0.0727933	0.0774363	0.00714934	0.0175107	7.51137	7.23674	6.44555	5.3345
PT_Lianas_67_2002	-14.6583	-67.7947	182	321	13.7	6.20438	85	11.6851	4.39009	51.2984	0.838824	0.819829	5.88167	3.86173	0.829921	0.756606	0.11063	0.117092	0.00318193	0.0175008	2.91698	4.51235	2.79796	3.61259
PT_Limonu_176_2005	-14.5409	-68.6941	290	949	12.9	2.7907	36	10.0955	2.13626	21.5665	0.641667	0.629625	2.41455	1.7251	0.585549	0.520843	0.0645796	0.0534164	0.0110468	0.0201096	5.82461	7.69721	5.08002	5.40948
PT_Llanta_283_2008	-14.6502	-69.0837	102	4327	1.1	1.81818	2	1.02169	1.01302	1.03499	0.45	0.244275	1.81818	1.02324	0.45	0.251917	0	0.0108636	0	0.00775473	NA	-0.941058	NA	-0.985488
PT_Loma_72_2002	-14.6078	-67.65	186	328	13.1	4.73282	62	10.9469	3.68204	40.307	0.78871	0.793282	4.18389	3.19939	0.760862	0.732977	0.0962393	0.103985	0.00548074	0.0174207	5.70384	4.64152	5.08099	3.46173
PT_Majo_43_2002	-14.9833	-67.7833	163	342	12.4	4.91935	61	11.3195	3.98627	45.1226	0.796721	0.818834	4.40176	3.47618	0.77268	0.759105	0.10873	0.114683	0.00558932	0.0170422	4.76036	4.44778	4.30124	3.5048
PT_Mara_131_2003	-14.4772	-68.5361	300	972	16	3.4375	55	12.4397	2.23809	27.8412	0.709091	0.626595	3.10651	2.04662	0.677935	0.576328	0.0694168	0.0669031	0.00717846	0.0180792	4.76811	2.86192	4.34013	2.78036
PT_Marimo_37_2002	-14.9797	-67.7897	299	368	13.8	4.85507	67	8.59463	2.55976	22.0002	0.79403	0.687173	4.35192	2.22317	0.770099	0.629204	0.0983101	0.0986101	0.00518867	0.0189351	5.11802	3.41331	4.61209	3.06149
PT_Mauri_49_2002	-14.99	-67.7928	170	313	12.1	5.12397	62	10.3852	3.54817	36.8486	0.804839	0.745745	4.68189	3.21857	0.786294	0.715738	0.110067	0.105537	0.00500411	0.0190239	4.01642	3.12312	3.70599	1.57732
PT_Meseta_46_2002	-14.9778	-67.7997	173	360	13.8	5.07246	70	12.4253	3.73514	46.4104	0.802857	0.776165	4.91257	3.63154	0.796337	0.76411	0.110848	0.124123	0.00458459	0.0175699	1.44247	0.834639	1.42216	0.686136
PT_Minapa_201_2005	-14.348	-68.5512	314	992	16.7	2.93413	49	13.8545	2.42441	33.5889	0.659184	0.667033	2.48636	1.93489	0.597582	0.562144	0.058865	0.0563888	0.00948476	0.0187615	7.60672	8.68117	6.49484	5.59066
PT_Mutune_236_2006	-14.1479	-68.736	378	1380	8.9	5.39326	48	3.01601	1.51306	4.5634	0.814583	0.34854	5.16046	1.45001	0.806124	0.300904	0.114639	0.0176599	0.00427258	0.0150527	2.03072	3.56976	1.97992	3.16461
PT_Mutune_237_2006	-14.1479	-68.7414	393	1309	13.2	5.30303	70	5.78924	2.12694	12.3134	0.811429	0.558281	4.45534	1.80577	0.775434	0.464017	0.101584	0.0345561	0.00510061	0.0169457	8.34464	9.294	7.05686	5.56265
PT_Naranj_111_2002	-14.6014	-68.3534	440	1780	12.5	2.96	37	7.93194	1.98294	15.7285	0.662162	0.598353	2.29168	1.40497	0.563405	0.392932	0.053095	0.0281568	0.0100874	0.0172469	12.5873	20.5267	9.7901	11.9106
PT_Nidoab_223_2005	-14.2313	-68.5341	304	896	13.4	3.28358	44	10.1408	1.95263	19.8013	0.695455	0.56	2.92818	1.6959	0.658315	0.474862	0.0667898	0.0451503	0.0077552	0.0205206	5.32113	5.68617	4.78902	4.14893
PT_Nucala_203_2005	-14.3454	-68.5394	254	755	12.5	3.36	42	9.87743	2.59618	25.6436	0.702381	0.690755	2.68837	1.9382	0.627792	0.554685	0.067657	0.0624385	0.00938651	0.0211848	9.92695	10.5381	7.94643	6.42298
PT_Orilla_129_2003	-14.4666	-68.5404	252	927	15.4	3.57143	55	13.0255	3.04509	39.6639	0.72	0.745273	3.02473	2.40316	0.6692	0.650076	0.0730236	0.0792235	0.00797019	0.0187455	7.48658	8.10283	6.37375	5.0784
PT_Orilla_130_2003	-14.4652	-68.5489	311	986	18.9	3.49206	66	15.1926	2.41733	36.7255	0.713636	0.653385	3.32353	2.20215	0.698976	0.59696	0.0716529	0.0606353	0.00647559	0.0178865	2.35206	3.54871	2.26398	3.15458
PT_Orilla_68_2002	-14.6483	-67.7906	163	283	11.5	5.73913	66	9.99671	4.22656	42.2517	0.825758	0.821729	4.96182	3.52085	0.798351	0.748347	0.116378	0.125947	0.00471076	0.0194991	6.67916	5.60322	5.81792	3.76333
PT_Ovituy_199_2005	-14.3528	-68.5455	278	1066	15.4	2.98701	46	12.5397	2.34656	29.4252	0.665217	0.652992	2.63466	2.00771	0.620224	0.578209	0.0635461	0.0640244	0.00913665	0.0195519	5.54488	5.29241	4.92451	3.82485
PT_Ovituy_200_2005	-14.3502	-68.5503	364	1105	16.2	2.77778	45	12.7049	2.16432	27.4974	0.64	0.625519	2.31349	1.71133	0.567516	0.505196	0.0543692	0.0443741	0.0101301	0.0183903	8.53946	10.2085	7.15533	6.54274
PT_Ovituy_204_2005	-14.3593	-68.5395	240	881	14.4	2.98611	43	12.0147	2.20665	26.5121	0.665116	0.619815	2.8099	2.05008	0.643885	0.584376	0.0716383	0.0674821	0.00904657	0.0203397	2.45976	2.32016	2.3469	1.74235
PT_Palca_425_2010	-14.7804	-68.6298	352	1503	16.4	3.17073	52	11.8536	2.12881	25.2342	0.684615	0.602982	2.77671	1.7668	0.639677	0.494014	0.0629005	0.0429855	0.00815043	0.0184636	6.26423	8.42178	5.51363	5.90182
PT_Palcas_428_2010	-14.7792	-68.6336	418	1509	25	3.4	85	20.7107	2.51472	52.0816	0.705882	0.673735	3.05331	2.17257	0.672366	0.595038	0.0585328	0.053624	0.0062632	0.0157622	5.92302	6.38065	5.35124	4.99282
PT_Palmar_105_2002	-14.3661	-67.9597	256	357	16.3	5.03067	82	12.7745	3.80281	48.579	0.80122	0.811667	4.27993	2.87091	0.766253	0.682667	0.0877974	0.0831038	0.00478539	0.0169726	8.55091	11.2137	7.30692	7.60046
PT_Palmar_108_2002	-14.3672	-67.9561	240	357	13.6	4.55882	62	10.5804	3.05668	32.341	0.780645	0.734116	3.97305	2.35882	0.748179	0.605076	0.0886578	0.0712707	0.00561059	0.0198959	6.60715	9.79162	5.78658	6.48575
PT_Palmar_159_2003	-14.4202	-67.9131	141	355	9.3	4.19355	39	7.31162	2.46089	17.9931	0.761538	0.620543	4.27973	2.43549	0.766162	0.593367	0.118711	0.0799643	0.00645388	0.0242203	-0.725965	0.31771	-0.716325	1.12206
PT_Palmar_160_2003	-14.4201	-67.9112	203	343	12.3	4.95935	61	9.35626	3.36208	31.4565	0.798361	0.772601	4.17962	2.90004	0.760613	0.708905	0.0979199	0.127448	0.00559282	0.0199494	7.96289	3.6253	6.74929	3.19284
PT_Palmar_161_2003	-14.4196	-67.9121	214	340	10.5	4.57143	48	7.25215	2.53794	18.4055	0.78125	0.645671	3.8523	2.13779	0.74025	0.568149	0.097329	0.071063	0.00654131	0.0223553	7.38859	5.63094	6.26786	3.46773
PT_Palmit_144_2003	-14.6042	-68.7168	457	1852	16.9	2.30769	39	12.7307	1.66675	21.2189	0.566667	0.516588	2.04433	1.449	0.510614	0.413892	0.0442157	0.0294697	0.0105688	0.016974	5.95627	7.38925	5.30358	6.0502
PT_Palmit_147_2003	-14.6142	-68.7167	311	1500	14.4	2.43056	35	11.5254	1.67859	19.3463	0.588571	0.538064	2.399	1.61136	0.582906	0.499521	0.0592886	0.0518014	0.0102735	0.0196642	0.532268	1.29787	0.55149	1.9601
PT_Palmit_93_2002	-14.4714	-68.1931	370	1592	21.2	3.86792	82	16.5096	2.56562	42.3574	0.741463	0.665922	3.46596	2.22667	0.711368	0.589728	0.0682438	0.0534312	0.00566373	0.0161103	5.89012	6.34363	5.31366	4.72956
PT_Paltuy_167_2004	-15.0429	-68.4866	260	1083	17.3	4.73988	82	14.1555	3.48565	49.3411	0.789024	0.758248	4.18533	2.89802	0.760965	0.696996	0.0879462	0.0931988	0.00500993	0.0171348	6.30557	6.30509	5.6007	3.57472
PT_Pampat_385_2010	-15.1317	-68.8788	205	2904	7.6	3.42105	26	5.14582	1.91734	9.86627	0.707692	0.607792	3.09849	1.60976	0.67701	0.497441	0.0870776	0.0645242	0.00900504	0.0236757	3.70429	4.76685	3.40728	4.66093
PT_Pampay_178_2005	-14.5503	-68.6901	270	971	12.7	2.91339	37	9.71886	1.84552	17.9363	0.656757	0.539508	2.71363	1.7042	0.631243	0.493236	0.0703212	0.0509531	0.00950744	0.0209811	2.84068	2.77346	2.68353	2.20538
PT_Panteo_202_2005	-14.3311	-68.5439	328	762	12.7	2.91339	37	8.60821	2.04616	17.6138	0.656757	0.598737	2.57267	1.5873	0.611055	0.46505	0.0646234	0.0410311	0.00970182	0.0197788	5.27232	11.1832	4.7106	6.75909
PT_Paripa_429_2010	-14.7786	-68.6407	414	1564	21.1	3.6019	76	15.5843	2.25642	35.1647	0.722368	0.6258	3.25005	1.9374	0.692203	0.523897	0.0613987	0.0429083	0.00580108	0.0166489	5.73045	7.43505	5.19992	6.12075
PT_Patasa_324_2009	-14.7777	-68.9762	193	2667	10.5	3.42857	36	8.55741	2.70302	23.1309	0.708333	0.72664	2.94026	2.17002	0.659603	0.623555	0.0862657	0.0987493	0.00995692	0.0219614	5.6605	5.39755	4.89414	4.69392
PT_Patasa_325_2009	-14.7754	-68.9753	330	2470	16.1	3.29193	53	12.9667	2.31638	30.0357	0.696226	0.649479	2.93297	1.92347	0.658886	0.563241	0.0641891	0.0580824	0.00743367	0.0181723	5.5922	6.7646	5.02317	4.74558
PT_Perfil_78_2002	-14.4967	-68.2508	246	1930	14.8	3.98649	59	11.4906	2.70227	31.0506	0.749153	0.684612	3.56941	2.34406	0.719692	0.612708	0.0823401	0.0714968	0.0064661	0.0194095	5.06533	5.01019	4.55609	3.70458
PT_Piara_387_2010	-14.7766	-69.015	319	2804	13.2	2.87879	38	9.46361	1.77544	16.8021	0.652632	0.522264	2.61325	1.57819	0.6171	0.442791	0.0649369	0.0404146	0.00947788	0.0205408	4.08911	4.88071	3.7489	3.86907
PT_Piara_388_2010	-14.7791	-69.0156	414	2746	14.6	2.80822	41	10.0263	1.67195	16.7636	0.643902	0.52091	2.5263	1.48611	0.603976	0.428836	0.0552978	0.0321473	0.00864199	0.0168685	5.09816	5.78113	4.6201	5.45838
PT_Piara_389_2010	-14.7838	-69.0149	235	2813	9.4	2.87234	27	7.03751	1.69776	11.948	0.651852	0.451751	2.54996	1.57444	0.607522	0.442465	0.0725912	0.0446568	0.0110867	0.0233012	4.441	2.7616	3.99845	0.398511
PT_Piara_390_2010	-14.7828	-69.0204	310	2799	10.5	2.66667	28	7.89959	1.56904	12.3947	0.625	0.487038	2.42938	1.40479	0.588132	0.407993	0.0588803	0.0368978	0.00994343	0.0204238	4.02993	4.45142	3.70776	3.87021
PT_Piara_391_2010	-14.7836	-69.0213	276	2803	11.7	3.24786	38	8.84741	2.14143	18.9461	0.692105	0.628523	2.81544	1.74552	0.644587	0.531651	0.071685	0.0580988	0.009012	0.0209829	6.03224	6.81432	5.27279	4.61675
PT_Piara_392_2010	-14.787	-69.0266	382	3069	11.5	3.21739	37	7.86089	1.54799	12.1685	0.689189	0.445955	2.96817	1.39352	0.662923	0.360105	0.0665996	0.0261466	0.00753329	0.0182602	3.74211	5.90752	3.48668	4.7015
PT_Piara_393_2010	-14.7879	-69.0194	351	2961	11.1	3.06306	34	7.69624	1.83907	14.1539	0.673529	0.533529	2.50243	1.44157	0.600151	0.402119	0.0611847	0.0332835	0.00971359	0.0195769	9.16294	11.9427	7.55415	6.71251
PT_Piara_394_2010	-14.796	-69.0299	307	2975	13.9	2.94964	41	10.5464	2.05735	21.6976	0.660976	0.611399	2.52501	1.74604	0.603744	0.524199	0.0594336	0.0512642	0.0093013	0.0192584	7.14455	6.07255	6.15308	4.52794
PT_Piara_395_2010	-14.7928	-69.0258	304	2946	9.9	2.82828	28	7.04947	1.90332	13.4174	0.646429	0.599087	2.47994	1.4576	0.596468	0.445287	0.0673638	0.0405263	0.0109087	0.0197121	5.17112	10.9983	4.5799	7.80237
PT_Pichan_234_2005	-14.2427	-68.5259	336	840	13	3.53846	46	8.22544	2.14999	17.6846	0.717391	0.621664	3.02004	1.64461	0.668688	0.448931	0.0724612	0.0390787	0.00793265	0.0195936	7.15452	12.9324	6.13959	8.81581
PT_Piecer_183_2005	-14.5489	-68.6843	393	1272	15.3	2.87582	44	9.8934	1.79884	17.7966	0.652273	0.545814	2.63435	1.54169	0.620211	0.418595	0.0588481	0.0317032	0.00845334	0.0183675	4.10319	8.11118	3.79274	6.92628
PT_Piedel_71_2002	-14.605	-67.6528	219	320	14.1	5.1773	73	11.3584	4.09004	46.4563	0.806849	0.813386	4.25025	3.15772	0.764599	0.733945	0.0965675	0.115145	0.00533067	0.0170763	9.60009	8.09689	7.92596	4.65209
PT_Piedem_103_2002	-14.36	-67.9725	188	398	13	5.30769	69	10.2782	3.71772	38.2116	0.811594	0.780405	4.77647	3.19987	0.790528	0.717251	0.111157	0.11601	0.0048468	0.0200385	4.77908	4.46379	4.34651	3.15161
PT_Piñapi_152_2003	-14.6135	-68.6831	152	1155	6.6	2.12121	14	5.09191	1.87157	9.52986	0.528571	0.586352	1.84843	1.53931	0.458321	0.478645	0.0656818	0.0637106	0.0191375	0.0279661	4.15309	5.21503	3.67081	3.85133
PT_Pino_262_2007	-14.6064	-68.9414	601	2084	28.2	2.55319	72	20.7779	1.86574	38.7661	0.608333	0.552738	2.35297	1.63273	0.574858	0.464322	0.0438945	0.0317344	0.00791299	0.0149036	4.56134	7.34234	4.23039	5.9325
PT_Planoas_124_2003	-14.4727	-68.5353	175	900	9.4	5.21277	49	6.98226	3.07889	21.4976	0.808163	0.72185	4.44366	2.47424	0.774806	0.625763	0.116476	0.0971303	0.00588489	0.0249943	6.60312	6.22509	5.66827	3.84432
PT_Planop_82_2002	-14.4964	-68.2611	586	2172	16.2	3.64198	59	6.86357	2.05708	14.1189	0.725424	0.631999	3.13158	1.46833	0.680526	0.408422	0.0670935	0.0238191	0.00683474	0.0138827	7.60719	24.7173	6.56901	16.1047
PT_Planop_87_2002	-14.4847	-68.2153	371	1699	19.8	3.53535	70	16.1391	2.20679	35.6157	0.717143	0.597739	3.15046	1.98293	0.682457	0.545348	0.0635499	0.0487789	0.0063927	0.0171743	6.05656	4.58942	5.42584	3.05057
PT_Planopi_123_2003	-14.4658	-68.5358	160	899	8.8	4.31818	38	7.20655	2.93989	21.1865	0.768421	0.725606	3.56867	2.28948	0.71957	0.610522	0.0990137	0.0934151	0.00772505	0.0241614	7.56975	6.96264	6.32375	4.76317
PT_Planor_102_2002	-14.3664	-67.9728	222	455	17.6	5.05682	89	15.8487	3.64852	57.8243	0.802247	0.753107	4.91323	3.57581	0.79639	0.755013	0.0965057	0.103511	0.00398519	0.0156407	1.48782	0.702491	1.46977	-0.121829
PT_Podoca_386_2010	-15.123	-68.8926	158	2813	7.5	3.6	27	6.14177	2.5953	15.9397	0.722222	0.732416	2.86092	2.08559	0.6501	0.620174	0.0923429	0.109314	0.011243	0.0261022	8.00362	4.66282	6.41487	4.30009
PT_Ppmcen_107_2002	-14.3594	-67.9594	176	361	13	4.84615	63	11.44	3.53524	40.4432	0.793651	0.766633	4.50066	3.21514	0.777694	0.721605	0.102985	0.103847	0.00507014	0.018431	3.3548	3.08239	3.14712	2.44307
PT_Ppmnor_80_2002	-14.4986	-68.2528	284	2019	13.7	3.35766	46	10.3539	2.61265	27.051	0.702174	0.700668	2.84939	2.00702	0.64883	0.602558	0.0710755	0.0756992	0.0087243	0.0196609	7.15118	8.00048	6.11435	4.99014
PT_Ppmnor_99_2002	-14.3572	-67.9619	276	365	18.9	5.07937	96	14.9137	3.84817	57.3903	0.803125	0.80801	4.61982	3.15219	0.783462	0.719544	0.0886312	0.0967499	0.00414672	0.0163275	5.18488	7.19356	4.74183	5.41824
PT_Ppmsur_98_2002	-14.3621	-67.9614	239	360	17.1	5.08772	87	14.5601	3.72783	54.2777	0.803448	0.775944	4.6138	3.21145	0.783174	0.719786	0.0913274	0.0914646	0.00428718	0.0165681	5.18923	5.64573	4.72901	3.38951
PT_Ppmtsu_81_2002	-14.4975	-68.2494	341	1907	18.1	3.14917	57	15.0824	2.31688	34.9442	0.682456	0.642265	2.7084	1.93636	0.630598	0.556649	0.059913	0.0532057	0.00817012	0.0178455	7.3568	7.15184	6.34726	4.79762
PT_Pucara_227_2005	-14.24	-68.5471	345	691	11.6	3.62069	42	6.7701	1.91307	12.9516	0.72381	0.531812	3.07013	1.59026	0.674068	0.430464	0.0788368	0.0333156	0.00832307	0.0185382	6.98348	9.68925	5.97636	5.46693
PT_Puente_383_2010	-15.1037	-68.9291	291	2981	10.4	2.78846	29	7.96726	1.79282	14.2839	0.641379	0.539075	2.39596	1.4954	0.582364	0.421445	0.060827	0.0367853	0.0105559	0.0206813	6.45268	8.08522	5.59074	5.68771
PT_Quebra_115_2002	-14.5205	-68.3039	271	1950	11.7	3.67521	43	8.8234	2.40807	21.2474	0.727907	0.682279	2.98238	1.82488	0.664487	0.516009	0.0748073	0.0560364	0.00839366	0.0209919	9.26155	10.4074	7.55568	7.92072
PT_Queñua_284_2008	-14.6073	-69.1479	89	4351	1	1	1	1	1	1	0	0.235152	1	1	0	0.235152	0	0	0	0	NA	NA	NA	NA
PT_Quequa_281_2008	-14.6513	-69.0866	142	4203	2	1	2	1.83843	1.0799	1.98532	0	0.281006	1.0005	1.03645	0.000475	0.205608	0.00510674	0.0178918	0.00485141	0.0267863	-0.0979098	2.42859	-0.0979098	2.81482
PT_Quequa_282_2008	-14.6508	-69.0879	185	4211	1.8	1.11111	2	1.27599	1.03965	1.32658	0.1	0.156188	1.10273	1.03054	0.090525	0.159208	0.0599885	0.0126437	0.0485299	0.0145687	0.139767	0.720686	0.19524	-0.207285
PT_Resina_187_2005	-14.3314	-68.5558	330	686	13	3.07692	40	8.19549	1.92627	15.7868	0.675	0.548256	2.66323	1.59632	0.624273	0.432737	0.067922	0.0372315	0.00956021	0.0195593	6.09072	8.86214	5.30611	5.90609
PT_Resina_188_2005	-14.3276	-68.5594	360	764	15.8	2.53165	40	12.3053	2.27914	28.0455	0.605	0.665178	2.00915	1.62063	0.501997	0.486458	0.0478168	0.0447596	0.0117943	0.0192705	10.927	14.712	8.73327	9.2743
PT_Resina_189_2005	-14.3254	-68.565	271	715	12.6	3.09524	39	9.53316	2.21786	21.1432	0.676923	0.632436	2.65362	1.76261	0.622926	0.519652	0.0658279	0.0562357	0.0093293	0.0211053	6.70862	8.09551	5.78794	5.3439
PT_Resina_190_2005	-14.3217	-68.5752	406	804	14.4	2.70833	39	9.76271	1.92356	18.7791	0.630769	0.58767	2.3758	1.49933	0.578869	0.450705	0.0544057	0.0350987	0.00961896	0.0175875	6.11209	12.0867	5.39559	7.78763
PT_Resina_191_2005	-14.3232	-68.5785	281	780	10	3.7	37	6.90634	1.91436	13.2212	0.72973	0.565198	3.24698	1.58473	0.691824	0.437271	0.0823218	0.0389746	0.00780166	0.0208187	5.50299	8.4576	4.85863	6.14481
PT_Resina_193_2005	-14.3326	-68.5684	344	893	16.1	2.98137	48	10.8273	2.07574	22.4746	0.664583	0.593099	2.68514	1.76475	0.627366	0.49889	0.0645465	0.0426641	0.00893537	0.0181056	4.58932	7.28926	4.16521	5.20334
PT_Resina_194_2005	-14.3358	-68.5655	335	803	15.3	3.0719	47	11.6961	2.16782	25.3551	0.674468	0.591201	2.59841	1.75438	0.614935	0.497843	0.0614155	0.0446035	0.00906623	0.0188373	7.70956	9.26928	6.56646	4.95604
PT_Resina_196_2005	-14.335	-68.5739	255	1173	14.8	2.83784	42	11.8026	2.12284	25.0549	0.647619	0.609164	2.71022	1.91557	0.630775	0.540525	0.0709202	0.0585566	0.00961507	0.0208642	1.79945	3.53957	1.75184	3.28981
PT_Resina_197_2005	-14.3365	-68.5744	403	1231	16.7	2.75449	46	12.4603	2.05499	25.6058	0.636957	0.571966	2.29582	1.6224	0.564235	0.476037	0.0481152	0.0380688	0.00911839	0.0174621	9.53278	11.3634	7.97528	5.49352
PT_Resina_198_2005	-14.3342	-68.5715	413	1054	17.3	2.65896	46	12.2561	1.94106	23.7899	0.623913	0.551798	2.24454	1.6317	0.554257	0.469679	0.0498215	0.0364796	0.00986164	0.0168614	8.318	8.4803	7.06338	4.87019
PT_Retama_44_2002	-14.9764	-67.8147	141	304	9.4	5.10638	48	7.7627	2.99787	23.2716	0.804167	0.701602	4.78132	2.79749	0.79072	0.65407	0.120858	0.103893	0.0052664	0.0242287	2.68962	1.92878	2.55334	1.96184
PT_Ribera_74_2002	-14.6161	-67.6569	134	254	9	4.77778	43	7.55246	3.60212	27.2048	0.790698	0.784556	4.1274	2.9941	0.757521	0.709965	0.117629	0.130244	0.00688098	0.0232995	5.52906	4.6683	4.82152	3.20138
PT_Rincon_257_2006	-14.7967	-68.6197	259	1761	19.5	4.61538	90	17.1537	3.65586	62.7114	0.783333	0.788432	4.3035	3.20862	0.767542	0.728379	0.0845103	0.085808	0.00454561	0.0146431	3.69052	5.21212	3.47404	4.10107
PT_Rincon_362_2009	-14.8832	-68.7815	260	3172	11.5	2.52174	29	8.4835	2.03586	17.2712	0.603448	0.6177	2.17964	1.66052	0.540828	0.50328	0.0630074	0.0543582	0.0132154	0.0219902	5.42947	6.90504	4.73847	5.20324
PT_Rioubi_221_2005	-14.2208	-68.5213	263	799	10.9	3.21101	35	8.08637	1.87969	15.1999	0.688571	0.542119	2.86788	1.60223	0.651079	0.44871	0.0740432	0.0454433	0.00897999	0.0230164	4.6342	6.10576	4.17515	4.05835
PT_Rocoro_109_2002	-14.3471	-67.9614	217	375	16.3	4.66258	76	14.3879	3.23444	46.5366	0.785526	0.74435	4.48888	3.14654	0.777118	0.723578	0.0991957	0.108122	0.00492603	0.0176757	1.75107	0.81296	1.70683	1.17515
PT_Ruinas_30_2001	-13.8972	-68.1651	256	825	16.3	5.33742	87	12.7186	2.99427	38.0829	0.812644	0.688338	5.00176	2.73049	0.799996	0.633418	0.0966949	0.0708545	0.00386028	0.0186361	3.47132	3.72272	3.27637	2.94696
PT_Ruinas_31_2001	-13.8929	-68.1657	209	770	13.3	4.66165	62	10.6833	2.38919	25.5244	0.785484	0.620475	4.7611	2.48843	0.789872	0.62517	0.100327	0.101787	0.00440417	0.0221864	-0.991212	-0.974997	-0.996306	-0.211642
PT_Ruinas_32_2001	-13.8935	-68.1601	411	932	18.3	3.1694	58	12.1461	1.8544	22.5239	0.684483	0.545927	3.08091	1.67594	0.675272	0.473622	0.0659217	0.0398736	0.00692367	0.017913	1.34236	4.47565	1.33027	4.03644
PT_Ruinas_33_2001	-13.9005	-68.1655	441	992	24.5	3.63265	89	19.6779	2.46251	48.4572	0.724719	0.656401	3.27419	2.09319	0.694471	0.578088	0.0621858	0.053016	0.00578974	0.0158625	5.76444	6.96634	5.22447	4.93698
PT_Ruinas_34_2001	-13.8971	-68.162	381	870	26.6	3.08271	82	23.0116	2.31209	53.2049	0.67561	0.623978	3.06788	2.28886	0.673916	0.61943	0.0605262	0.0585474	0.00642007	0.0157825	0.244903	0.396776	0.263845	0.288169
PT_Ruinas_35_2001	-13.8934	-68.1566	493	902	27.5	2.94545	81	21.6698	1.98678	43.0533	0.660494	0.543965	2.82766	1.89429	0.646235	0.524224	0.0511249	0.0379749	0.00638355	0.0147165	2.30408	2.43561	2.23365	1.34142
PT_Ruinas_36_2001	-13.9047	-68.1563	309	1011	19.1	4.92147	94	14.5875	2.62819	38.3386	0.796809	0.620556	4.75338	2.54305	0.789554	0.609012	0.0862829	0.0611521	0.00380884	0.0176533	1.94809	1.39222	1.90458	0.653912
PT_Ruinas_75_2002	-13.8984	-68.161	280	923	19.2	4.0625	78	16.4756	2.98469	49.1745	0.753846	0.723979	3.72276	2.64692	0.731254	0.6683	0.0814077	0.0811541	0.00585122	0.0173369	4.17328	4.16201	3.86102	3.21158
PT_Rumi_424_2010	-14.7792	-68.6259	374	1487	22.6	3.76106	85	17.8726	2.47631	44.2581	0.734118	0.629943	3.48252	2.25429	0.71274	0.594783	0.0686555	0.0546022	0.00565702	0.0164446	4.05713	4.06624	3.77896	2.13806
PT_Sanjos_333_2009	-14.8208	-69.0725	93	3653	1.1	1.81818	2	1.0384	1.02996	1.06951	0.45	0.324178	1.81818	1.02616	0.45	0.323896	0	0.0198123	0	0.00914534	NA	0.192035	NA	0.0307913
PT_Sanjos_334_2009	-14.8209	-69.0725	126	3653	1.1	1.81818	2	1.03093	1.02155	1.05315	0.45	0.205108	1.81818	1.01874	0.45	0.201239	0	0.00626193	0	0.00600711	NA	0.447773	NA	0.64418
PT_Sanmig_181_2005	-14.5528	-68.6869	682	1114	13.8	2.82609	39	4.56265	1.37409	6.26948	0.646154	0.308117	2.39634	1.25841	0.582433	0.258191	0.0603907	0.0152779	0.01048	0.012795	7.11609	7.57151	6.08021	3.90195
PT_Sanroq_228_2005	-14.2129	-68.5111	276	841	12.4	4.35484	54	7.28871	2.16222	15.7598	0.77037	0.599421	4.14325	1.9278	0.758502	0.527314	0.100582	0.058654	0.0058378	0.0208151	2.10368	3.9966	2.03305	3.46413
PT_Santaa_328_2009	-14.775	-68.9704	365	2433	20.5	2.92683	60	17.5115	2.06179	36.105	0.658333	0.573718	2.7011	1.9004	0.629625	0.538398	0.0554812	0.0476662	0.00759381	0.0173998	4.06852	3.3858	3.78049	2.02992
PT_Santaa_344_2009	-14.7717	-68.9716	228	2216	12.6	3.01587	38	10.4975	2.19884	23.0824	0.668421	0.61819	2.7069	1.94122	0.63032	0.556894	0.0709926	0.0667238	0.0096949	0.0219017	4.35219	3.86098	3.93004	2.79867
PT_Santaa_345_2009	-14.7728	-68.9748	385	2264	10.9	2.56881	28	7.92301	1.66128	13.1623	0.610714	0.485336	2.12526	1.33138	0.52923	0.364652	0.0479142	0.028325	0.0105728	0.0191011	9.25719	11.647	7.70695	6.31821
PT_Santaa_346_2009	-14.7583	-68.9609	281	2296	12.5	3.28	41	9.67503	1.77317	17.1555	0.695122	0.498083	3.08625	1.64883	0.675778	0.455502	0.077577	0.0437006	0.00812191	0.021365	2.49754	2.84531	2.38169	1.99303
PT_Santaa_347_2009	-14.7687	-68.9795	402	2180	8.9	4.04494	36	3.47427	1.53009	5.31593	0.752778	0.364773	3.31016	1.37809	0.697643	0.303475	0.0967378	0.019842	0.00881023	0.0159151	7.59558	7.66032	6.25803	3.8516
PT_Santaa_348_2009	-14.7681	-68.9707	395	2114	17.8	2.80899	50	13.7884	1.79894	24.8045	0.644	0.535503	2.59755	1.60279	0.614854	0.453887	0.0542811	0.0369465	0.00803087	0.0185059	3.89528	5.30915	3.62924	4.41024
PT_Santaa_349_2009	-14.7591	-68.9634	262	2235	12	3.5	42	8.15719	2.01757	16.4577	0.714286	0.567837	3.19797	1.80037	0.687093	0.492	0.0829018	0.0498287	0.00807333	0.0213905	3.64319	4.35902	3.36823	3.54535
PT_Santaa_350_2009	-14.7613	-68.9644	229	2329	11.9	3.36134	40	9.37156	2.04292	19.1454	0.7025	0.564001	3.11435	1.85724	0.678686	0.51605	0.0815412	0.0585563	0.00837928	0.0228853	3.02912	3.17101	2.84198	2.09525
PT_Santaa_351_2009	-14.7626	-68.9662	282	2235	8.7	3.33333	29	4.60479	1.49339	6.87675	0.7	0.400119	3.19262	1.43665	0.686503	0.364863	0.0946199	0.0293284	0.00925797	0.0199363	1.48716	1.9346	1.45783	1.76843
PT_Santaa_352_2009	-14.7716	-68.9818	243	2352	13.1	3.81679	50	10.3194	2.62894	27.1292	0.738	0.68484	3.21692	2.13031	0.688958	0.579286	0.0788497	0.0669889	0.00759863	0.0206067	7.60776	7.4434	6.45406	5.12236
PT_Santar_417_2011	-14.7725	-68.7206	143	1170	9.7	4.74227	46	8.36906	3.14427	26.3146	0.78913	0.719419	4.26823	2.85057	0.765522	0.68886	0.121599	0.123904	0.00664061	0.0235386	3.89839	2.37039	3.5552	1.29827
PT_Santar_418_2010	-14.7763	-68.7185	277	1159	11.7	3.67521	43	7.81649	2.14357	16.7551	0.727907	0.579222	3.22279	1.76066	0.689522	0.486675	0.0794084	0.0501606	0.0076112	0.0211216	5.69749	7.63361	5.04321	4.3816
PT_Santar_419_2010	-14.7619	-68.7289	324	1407	17.4	2.75862	48	13.9733	1.95787	27.3578	0.6375	0.570012	2.60757	1.79029	0.616303	0.513995	0.0592703	0.0493323	0.00870469	0.0196378	2.54855	3.39692	2.43511	2.85252
PT_Santar_421_2010	-14.6699	-68.7123	242	1244	15.1	3.64238	55	12.72	2.45558	31.2349	0.725455	0.655097	3.44532	2.23811	0.709598	0.602355	0.0792908	0.0735468	0.00666305	0.0206152	2.48531	2.9569	2.37974	2.55843
PT_Santar_422_2010	-14.6725	-68.7126	282	1373	17.5	3.54286	62	14.598	2.34132	34.1786	0.717742	0.644472	3.39768	2.14545	0.705541	0.579603	0.0742863	0.0622706	0.00642773	0.0195258	1.95429	3.14543	1.89815	3.32221
PT_Santar_423_2010	-14.6724	-68.7439	212	1338	11.2	4.73214	53	7.70903	2.37791	18.3314	0.788679	0.626335	4.33767	2.2635	0.769324	0.58602	0.106427	0.0861039	0.00563584	0.0225135	3.70647	1.32877	3.43439	1.79071
PT_Santat_120_2003	-14.6315	-68.3788	468	1824	13.2	2.5	33	8.67379	1.46705	12.7249	0.6	0.4118	2.22811	1.32267	0.550973	0.342035	0.0490907	0.0222285	0.00986095	0.0170668	5.53845	6.49558	4.97186	4.08775
PT_Santia_415_2011	-14.6774	-68.7347	239	1180	13.9	3.38129	47	11.2344	2.26196	25.4119	0.704255	0.60695	3.14407	2.05916	0.681733	0.559893	0.0805673	0.0618429	0.00812699	0.020742	2.94442	3.27933	2.7713	2.26869
PT_Santia_416_2011	-14.6809	-68.7309	184	1266	6.1	3.77049	23	3.72766	1.60499	5.98285	0.734783	0.441311	3.54208	1.50397	0.717409	0.387994	0.110359	0.040217	0.00873145	0.0244903	2.06969	2.51173	1.98981	2.17706
PT_Sector_263_2007	-14.5944	-68.9411	348	1968	22.2	3.42342	76	18.6669	2.48784	46.4402	0.707895	0.671251	3.26199	2.2975	0.693307	0.625299	0.067727	0.0678677	0.00635033	0.0169819	2.38354	2.80464	2.29713	2.70599
PT_Sendac_90_2002	-14.4514	-68.195	232	1629	14	4.14286	58	10.8705	2.47582	26.9134	0.758621	0.640268	3.95137	2.25599	0.746789	0.584893	0.0911481	0.0703482	0.00583164	0.0211356	2.10084	3.12481	2.02891	2.61998
PT_Sendae_371_2009	-14.8843	-68.7773	410	3206	15.7	2.35669	37	10.5653	1.75348	18.5261	0.575676	0.545796	2.06628	1.49492	0.515764	0.429805	0.0494054	0.033014	0.0115547	0.0178821	5.87798	7.83189	5.1851	6.48639
PT_Senkha_329_2009	-14.8192	-69.0663	107	3542	1.5	2	3	1.17476	1.10419	1.29715	0.5	0.420588	2.07625	1.08254	0.5174	0.406362	0.0948252	0.0306718	0.0211007	0.0165687	-0.804082	0.705838	-0.824616	0.858627
PT_Sipico_173_2005	-14.5582	-68.6814	256	1248	10.6	3.20755	34	7.8419	1.76285	13.8241	0.688235	0.49364	2.95568	1.63589	0.661432	0.441011	0.0782515	0.0408694	0.0089321	0.0215549	3.21867	3.10642	3.00074	2.44166
PT_Siripi_430_2010	-14.7838	-68.6414	287	1593	19.3	3.93782	76	16.2714	3.16397	51.4822	0.746053	0.758264	3.49248	2.68467	0.713536	0.682338	0.0757105	0.0806093	0.0061979	0.0164598	5.88221	5.94606	5.24636	4.6128
PT_Siripi_431_2010	-14.7681	-68.6341	460	1654	24.6	2.80488	69	17.8843	1.94864	34.85	0.643478	0.569095	2.7249	1.82622	0.632853	0.510769	0.0572756	0.0397395	0.00770638	0.0156386	1.39629	3.0806	1.37878	3.72964
PT_Siripi_432_2010	-14.771	-68.6386	530	1539	25.1	3.50598	88	18.3121	2.16873	39.7141	0.714773	0.608542	3.10632	1.83028	0.677984	0.503135	0.0525275	0.0360124	0.0054354	0.0153037	7.60846	9.39828	6.76834	6.88767
PT_Sobrep_94_2002	-14.4708	-68.1942	340	1612	15.8	3.79747	60	10.5931	1.93253	20.4714	0.736667	0.512745	3.58481	1.82226	0.720917	0.469874	0.077073	0.037987	0.00599583	0.017762	2.75914	2.90283	2.62683	2.41366
PT_Solida_97_2002	-14.4478	-68.1867	279	1600	14.2	3.52113	50	9.86257	2.14618	21.1669	0.716	0.578626	3.21613	1.94938	0.688876	0.531987	0.0799597	0.0535359	0.00770443	0.0198968	3.81437	3.67614	3.52057	2.34405
PT_Subida_226_2005	-14.2301	-68.5427	262	990	9.3	3.87097	36	5.45345	1.88852	10.299	0.741667	0.53013	3.42778	1.6218	0.70806	0.439106	0.0913854	0.0407848	0.00772985	0.021325	4.84971	6.53976	4.34769	4.26842
PT_Sucuil_382_2010	-15.1086	-68.9224	283	3065	13.9	2.08633	29	11.0569	1.72575	19.0814	0.52069	0.53062	1.96545	1.58708	0.490841	0.472238	0.0530717	0.0464647	0.0137112	0.0216256	2.27766	2.98441	2.17693	2.69967
PT_Sumpul_297_2008	-14.5771	-68.7762	180	1092	10.8	3.7963	41	9.05563	2.73987	24.8112	0.736585	0.717081	3.28622	2.37147	0.695468	0.639557	0.0906691	0.0946351	0.00835832	0.0218335	5.62574	3.89281	4.9193	3.55067
PT_Sumpul_298_2008	-14.5771	-68.7747	264	1110	13.8	3.62319	50	11.3494	2.60231	29.5347	0.724	0.69299	3.02943	2.08244	0.669722	0.591317	0.071475	0.0708067	0.00776279	0.0195793	8.30721	7.34214	6.99208	5.19286
PT_Sumpul_299_2008	-14.5767	-68.7794	217	1162	12.1	3.63636	44	9.68723	2.29559	22.2379	0.725	0.62647	3.35674	2.03233	0.70191	0.55749	0.083005	0.0674692	0.00734526	0.0222827	3.36879	3.90203	3.14349	3.09568
PT_Sumpul_300_2008	-14.5668	-68.7825	289	1545	16	3.25	52	13.2552	2.21028	29.2976	0.692308	0.603869	2.90283	1.97823	0.655313	0.553406	0.0692833	0.0571768	0.00820253	0.0191494	5.01083	4.05839	4.5101	2.63522
PT_Sumpul_301_2008	-14.5668	-68.7824	184	1545	11.2	3.30357	37	9.5343	2.37414	22.6357	0.697297	0.650627	3.03398	2.11836	0.670147	0.583763	0.0841393	0.0766578	0.00912222	0.0236275	3.20411	3.33654	2.97625	2.82994
PT_Sumpul_302_2008	-14.5694	-68.7848	299	1534	13.4	3.20896	43	10.9373	2.0149	22.0375	0.688372	0.578226	2.73264	1.67888	0.633869	0.476599	0.0616403	0.0450765	0.00823342	0.0203719	7.72725	7.45433	6.61978	4.98859
PT_Sumpul_303_2008	-14.5752	-68.7782	204	1218	12.8	3.82812	49	10.8925	2.55232	27.8013	0.738776	0.651683	3.51947	2.3511	0.715682	0.619315	0.0899987	0.0831162	0.0072302	0.0215512	3.42955	2.42105	3.19409	1.50194
PT_Sumpul_304_2008	-14.5749	-68.7816	218	1240	12.4	3.46774	43	10.0857	2.27051	22.8996	0.711628	0.612496	3.17711	2.06201	0.685028	0.570543	0.0842831	0.0699316	0.00833116	0.0225829	3.44827	2.98147	3.19283	1.85774
PT_Sumpul_305_2008	-14.5739	-68.785	230	1277	15.3	2.87582	44	12.9374	2.25378	29.158	0.652273	0.635831	2.81105	2.11857	0.644006	0.592795	0.0754288	0.0754858	0.00950556	0.021843	0.858713	1.79124	0.869707	1.97024
PT_Sumpul_306_2008	-14.5801	-68.7757	213	1032	10.3	3.78641	39	7.77313	2.33611	18.1589	0.735897	0.642605	3.29335	1.88831	0.696156	0.522549	0.0849875	0.0614463	0.00780753	0.0229268	5.80156	7.28768	5.09009	5.23652
PT_Sumpul_307_2008	-14.5781	-68.7718	289	1040	13.6	3.01471	41	10.6527	2.31314	24.6413	0.668293	0.642653	2.42518	1.78613	0.587401	0.518471	0.0608665	0.0521783	0.0103243	0.0203834	9.68551	10.1003	7.83504	6.09229
PT_Sumpul_308_2008	-14.5786	-68.7687	343	1015	12.8	3.20312	41	7.15572	1.63134	11.6734	0.687805	0.426182	2.97916	1.53716	0.664112	0.388537	0.0770038	0.0313223	0.00863858	0.0186774	2.90846	3.00681	2.74266	2.01554
PT_Supayc_279_2008	-14.6783	-69.1073	197	4177	1.5	1.33333	2	1.27283	1.09138	1.38915	0.25	0.220943	1.08223	1.02843	0.073675	0.151886	0.0547274	0.0124796	0.0457634	0.0145307	4.58824	5.04419	3.85297	4.75249
PT_Supayc_280_2008	-14.7274	-69.0721	187	4027	1.8	1.11111	2	1.3522	1.05595	1.42786	0.1	0.217238	1.05633	1.03013	0.0514	0.193836	0.04834	0.0138035	0.042207	0.0146943	1.13322	1.87081	1.15147	1.59262
PT_Tamboq_134_2003	-14.6892	-68.9773	354	3489	7.4	3.10811	23	5.03892	1.99404	10.0478	0.678261	0.642727	2.33627	1.4073	0.571585	0.538713	0.0699585	0.0518514	0.0127881	0.0201687	11.0328	11.3158	8.34181	5.15717
PT_Tamboq_135_2003	-14.6841	-68.9729	266	3491	5.8	1.89655	11	3.92763	1.53742	6.03843	0.472727	0.54069	1.54173	1.23056	0.350573	0.374107	0.0545586	0.0309812	0.0228473	0.0194624	6.50342	9.90476	5.34656	8.55925
PT_Tamboq_136_2003	-14.6869	-68.9796	204	3254	6.6	2.12121	14	4.83467	1.50145	7.25899	0.528571	0.473853	1.94702	1.35282	0.485811	0.421152	0.0657452	0.0460384	0.0172914	0.0228674	2.64956	3.22829	2.47295	2.30461
PT_Tamboq_137_2003	-14.6911	-68.9792	497	3546	8.6	2.09302	18	5.83974	1.41408	8.25786	0.522222	0.478117	1.74604	1.18932	0.426886	0.360689	0.0456686	0.0193922	0.0149488	0.0131846	7.59776	11.5901	6.37749	8.90643
PT_Tamboq_138_2003	-14.6882	-68.9764	277	3488	7.7	2.20779	17	5.49943	1.82475	10.0351	0.547059	0.598041	1.81083	1.46079	0.447347	0.482034	0.0499691	0.0676246	0.0152226	0.0177614	7.94418	5.38201	6.55023	6.53144
PT_Tamboq_139_2003	-14.6877	-68.9791	162	3354	5.8	2.75862	16	4.32479	2.38434	10.3118	0.6375	0.69151	2.01275	1.59587	0.502581	0.506479	0.0693751	0.0722935	0.0170318	0.0263405	10.7513	10.9066	7.92156	7.02455
PT_Tamboq_140_2003	-14.6889	-68.9779	390	3460	8.5	1.76471	15	5.45498	1.63286	8.90719	0.433333	0.580319	1.59878	1.22236	0.37402	0.408253	0.0454624	0.0271188	0.0176986	0.0169714	3.64976	15.1371	3.3513	10.1386
PT_Tamboq_141_2003	-14.6856	-68.9963	152	3452	5	2.6	13	3.72784	1.77602	6.62072	0.615385	0.570786	2.12973	1.52153	0.529819	0.491514	0.0788342	0.0883821	0.0172671	0.024941	5.96529	2.87947	4.95541	3.17835
PT_Tamboq_142_2003	-14.6847	-68.996	271	3408	8.8	2.27273	20	6.32722	2.21951	14.0433	0.56	0.699628	1.8103	1.56968	0.447153	0.54586	0.0519668	0.0638836	0.0157965	0.0177649	8.89851	10.1722	7.14384	8.65571
PT_Tamboq_143_2003	-14.6854	-68.98	446	3231	8.4	2.5	21	5.61954	1.50164	8.43855	0.6	0.495196	2.09092	1.21137	0.521455	0.37182	0.0512928	0.0234671	0.0116963	0.0144711	7.9754	12.3694	6.71542	8.52575
PT_Tanhua_337_2009	-14.7556	-68.957	276	2282	9.6	3.125	30	7.03352	1.76623	12.4228	0.68	0.52821	2.81101	1.49573	0.644017	0.440799	0.073135	0.0419075	0.00922485	0.0213782	4.29325	6.45463	3.9007	4.08881
PT_Tanhua_338_2009	-14.7581	-68.9555	213	2512	7.9	3.03797	24	5.56242	2.10975	11.7353	0.670833	0.641641	2.47917	1.62513	0.596179	0.476694	0.0840717	0.0502516	0.0135998	0.024007	6.64674	9.64391	5.48934	6.87078
PT_Tanhua_339_2009	-14.7481	-68.9501	303	1846	13.5	3.03704	41	10.2579	1.80853	18.5518	0.670732	0.511725	2.78915	1.69245	0.641261	0.498966	0.0671718	0.0481148	0.00861578	0.0197143	3.6903	2.41255	3.42055	0.647174
PT_Tanhua_340_2009	-14.7464	-68.944	254	1912	8.2	2.56098	21	5.7572	1.91106	11.0024	0.609524	0.60044	2.0315	1.41631	0.507343	0.42444	0.0588784	0.0423454	0.0142011	0.0223924	8.99263	11.6837	7.19529	7.85976
PT_Tanhua_341_2009	-14.7441	-68.9416	240	1786	14.3	3.07692	44	11.2831	2.47621	27.9394	0.675	0.670366	2.73179	2.22619	0.633701	0.632861	0.0699011	0.0831124	0.00935678	0.0190369	4.93738	3.00819	4.41379	1.97013
PT_Tanhua_342_2009	-14.7501	-68.9475	258	1943	13.1	3.05344	40	10.4358	2.59202	27.0497	0.6725	0.714469	2.45922	1.92382	0.593095	0.561005	0.0636054	0.0613501	0.0104995	0.0203895	9.34229	10.8916	7.56277	7.52663
PT_Tanhua_343_2009	-14.753	-68.9433	296	2394	14.2	3.4507	49	10.6873	2.19631	23.4725	0.710204	0.636962	3.05025	1.83666	0.671985	0.534253	0.0702792	0.0593927	0.00752922	0.0198861	5.69805	6.05535	5.07614	5.16487
PT_Tapuri_406_2010	-15.2001	-68.7599	320	2491	14.3	2.93706	42	10.9142	2.21347	24.1583	0.659524	0.653582	2.45485	1.72589	0.592414	0.508533	0.0583137	0.047919	0.00966639	0.0192695	8.26924	10.175	6.94257	7.5274
PT_Tapuri_407_2010	-15.2042	-68.755	481	2408	15	3	45	9.50856	1.69601	16.1266	0.666667	0.475546	2.48947	1.4472	0.598102	0.380329	0.0564296	0.0255967	0.0090799	0.0163922	9.04722	9.72058	7.55123	5.8087
PT_Tapuri_408_2010	-15.2078	-68.7502	210	2248	10.9	3.11927	34	8.97326	2.03293	18.242	0.679412	0.564553	2.82757	1.84506	0.646063	0.51931	0.0792422	0.0619527	0.0098468	0.024208	3.68113	3.03248	3.38674	1.86891
PT_Tapuri_409_2010	-15.2079	-68.7496	253	2191	9.2	3.26087	30	5.9728	2.07257	12.3791	0.693333	0.624088	2.66016	1.6182	0.623768	0.472938	0.0770365	0.0479324	0.0108688	0.0213437	7.79773	9.47945	6.40043	7.0817
PT_Tapuri_410_2010	-15.2056	-68.7626	275	2726	13.1	2.51908	33	10.7411	1.86232	20.0034	0.60303	0.565944	2.27154	1.65398	0.55947	0.492266	0.0595062	0.0504567	0.011479	0.0209376	4.15997	4.12915	3.7948	3.51893
PT_Tapuri_411_2011	-15.2041	-68.7629	263	2728	12	2.83333	34	9.36181	1.97264	18.4675	0.647059	0.603826	2.53446	1.71281	0.605184	0.524679	0.0644599	0.0580417	0.0100229	0.020721	4.6366	4.47668	4.17795	3.81966
PT_Tapuri_412_2010	-15.201	-68.7628	325	2654	11.8	2.9661	35	8.47843	2.05092	17.3886	0.662857	0.632243	2.50488	1.57241	0.60056	0.473426	0.0587448	0.0449413	0.00932756	0.0189754	7.85135	10.6476	6.67883	8.36959
PT_Tapuri_413_2010	-15.2054	-68.752	268	2230	15.2	3.28947	50	11.4172	2.59436	29.6203	0.696	0.695114	2.99467	2.1369	0.665881	0.598535	0.0720519	0.0752034	0.00800349	0.0188478	4.09155	6.08294	3.76323	5.12416
PT_Telara_133_2003	-14.4872	-68.5428	298	956	13.3	3.60902	48	9.81497	2.30226	22.5966	0.722917	0.648831	3.15115	1.78492	0.682472	0.499263	0.0759571	0.0507334	0.007634	0.0210369	6.02803	10.1973	5.29798	7.10982
PT_Tequej_24_2001	-13.9249	-68.2004	328	454	22.3	4.43946	99	18.7882	2.72889	51.2709	0.774747	0.661977	4.31107	2.63546	0.76796	0.638809	0.0798966	0.0642124	0.00429461	0.0165855	1.60695	1.45503	1.58056	1.39684
PT_Tequej_25_2001	-13.9164	-68.2091	308	441	19.1	4.50262	86	15.3008	2.52698	38.6649	0.777907	0.633007	4.30032	2.40676	0.767372	0.600067	0.0835378	0.0599113	0.00449955	0.0175104	2.42157	2.00669	2.34132	1.8812
PT_Tequej_26_2001	-13.9366	-68.2002	343	483	22.3	4.79821	107	18.0241	3.07674	55.4555	0.791589	0.708438	4.39101	2.78873	0.772188	0.664881	0.0794681	0.0662838	0.00411243	0.0150908	5.12396	4.34516	4.71764	2.88633
PT_Tequej_27_2001	-13.9277	-68.2052	412	541	27.5	4.8	132	20.5105	3.09411	63.4617	0.791667	0.722693	4.47889	2.86561	0.776671	0.67281	0.0732376	0.063203	0.0036466	0.0140141	4.38449	3.61532	4.11228	3.5595
PT_Tequej_28_2001	-13.9206	-68.2093	274	459	17.2	4.53488	78	13.8418	2.66275	36.8573	0.779487	0.650349	4.30688	2.50379	0.767719	0.622713	0.0870171	0.069859	0.00467318	0.0183994	2.62017	2.27551	2.51819	1.50199
PT_Tequej_29_2001	-13.9293	-68.2016	391	438	24.2	4.42149	107	18.8355	2.61605	49.2746	0.773832	0.637485	4.23178	2.44192	0.763618	0.603965	0.0754353	0.0519768	0.00420219	0.0148527	2.51489	3.35024	2.43064	2.2568
PT_Terraz_171_2005	-14.5537	-68.6882	427	1041	10.4	2.5	26	4.87077	1.33937	6.52375	0.6	0.361256	2.41516	1.27694	0.585573	0.314372	0.0729439	0.0204269	0.012456	0.0161353	1.16309	3.05601	1.15823	2.90567
PT_Terraz_66_2002	-14.6283	-67.795	265	324	18.4	5.05435	93	15.4403	3.73707	57.7013	0.802151	0.797188	4.50553	3.11715	0.777972	0.70917	0.0847922	0.0822388	0.00416398	0.0157943	6.47255	7.53806	5.80658	5.57279
PT_Tigre_48_2002	-14.9917	-67.8319	157	315	11.9	5.04202	60	10.5314	4.10673	43.2495	0.801667	0.816621	4.5947	3.52996	0.782213	0.766292	0.118723	0.141188	0.00560458	0.018441	3.76771	4.08514	3.47097	2.7292
PT_Tintay_250_2006	-14.7835	-68.5869	400	1455	22.1	3.8009	84	15.6478	2.6955	42.1787	0.736905	0.713844	3.46021	2.20588	0.710902	0.614649	0.0637637	0.0628145	0.00532438	0.0162559	5.34305	7.79473	4.88365	6.10212
PT_Tintay_251_2006	-14.7863	-68.583	320	1430	19.8	4.59596	91	16.0848	2.96574	47.7033	0.782418	0.714882	4.26871	2.54259	0.765657	0.630804	0.079254	0.0651918	0.0043415	0.0164788	4.12914	6.49077	3.86064	5.1022
PT_Tintay_252_2006	-14.7767	-68.5864	417	1523	22.3	3.18386	71	18.1976	2.23044	40.5887	0.685915	0.617252	2.8149	1.92207	0.644613	0.539471	0.0547589	0.0449095	0.00691609	0.0166456	6.73781	6.86635	5.97189	4.6728
PT_Tintay_254_2006	-14.7899	-68.5842	399	1457	23.4	3.76068	88	19.0778	2.37597	45.3282	0.734091	0.632016	3.48668	2.16641	0.713094	0.578558	0.0654887	0.0510785	0.00537521	0.0161779	4.18391	4.10268	3.90629	3.3044
PT_Tintay_258_2006	-14.7726	-68.589	433	1508	27.3	3.40659	93	21.6961	2.2187	48.1372	0.706452	0.601203	3.36695	2.18034	0.702897	0.585673	0.0613252	0.0498799	0.00539928	0.0150175	0.646394	0.76918	0.658291	1.03416
PT_Tintay_259_2006	-14.7792	-68.5838	385	1462	22.8	3.24561	74	17.8888	2.27622	40.7188	0.691892	0.622815	3.07486	2.06259	0.674644	0.567073	0.0633384	0.0512061	0.00668623	0.0169382	2.69596	4.17195	2.57963	3.2909
PT_Toilca_277_2008	-14.6869	-69.0881	129	3998	2	1	2	1.77672	1.08313	1.92442	0	0.28825	1.00317	1.04159	0.003	0.23363	0.0130328	0.0217527	0.0122913	0.0251401	-0.243201	1.90977	-0.244075	2.17264
PT_Tolal_89_2002	-14.4511	-68.1939	333	1602	15.2	3.09211	47	10.3478	1.83416	18.9795	0.676596	0.513026	2.88395	1.72064	0.653055	0.477235	0.0690146	0.0419336	0.00827259	0.0191402	3.01614	2.70712	2.84559	1.86996
PT_Tolar1_153_2003	-14.6519	-68.5769	304	1948	11.6	3.53448	41	7.17485	1.65424	11.8689	0.717073	0.444073	3.33541	1.57898	0.699989	0.408064	0.0859318	0.0360404	0.00770147	0.0208981	2.31658	2.08819	2.2183	1.72309
PT_Tolar2_154_2003	-14.6546	-68.5769	332	1881	12.9	3.25581	42	8.43784	1.82624	15.4095	0.692857	0.523158	2.89792	1.64124	0.654683	0.471223	0.0767101	0.0427952	0.00911604	0.0187969	4.6656	4.3227	4.18754	2.76294
PT_Tomamo_265_2007	-14.5781	-68.8764	462	1740	26.4	3.78788	100	20.9853	2.72023	57.0848	0.736	0.705399	3.3121	2.25316	0.697988	0.606783	0.0568813	0.0516349	0.00517786	0.0142201	8.36439	9.04557	7.34125	6.9349
PT_Tumupa_12_2001	-14.1714	-67.908	214	1019	15.7	4.52229	71	13.6049	3.48961	47.4757	0.778873	0.776757	4.26654	3.05442	0.765502	0.717952	0.0952487	0.105933	0.00520761	0.017843	2.68507	4.10817	2.56761	3.29573
PT_Tumupa_13_2001	-14.1764	-67.9111	258	932	16.6	4.75904	79	13.2548	3.22475	42.7435	0.789873	0.752701	4.36175	2.75418	0.770636	0.661334	0.0904709	0.0807793	0.00474481	0.0183324	4.39128	5.82535	4.05439	4.9839
PT_Tumupa_14_2001	-14.1769	-67.9212	258	706	19	4.42105	84	16.9142	3.17663	53.7301	0.77381	0.737066	4.23159	3.00646	0.763571	0.713893	0.092156	0.101157	0.00512958	0.0171452	2.05585	1.68226	1.99601	1.35157
PT_Tumupa_15_2001	-14.1756	-67.9187	247	737	18.7	5.29412	99	15.9395	3.77706	60.2043	0.811111	0.781538	5.03343	3.43082	0.801259	0.734299	0.0945564	0.0943251	0.00372237	0.0154818	2.75692	3.67066	2.64684	3.05128
PT_Tumupa_16_2001	-14.1737	-67.9156	250	810	15.9	4.84277	77	12.5276	2.81608	35.2786	0.793506	0.673609	4.56772	2.55	0.780974	0.626187	0.0968416	0.0787212	0.00463399	0.0197115	2.84022	3.37993	2.70446	2.40582
PT_Tumupa_17_2001	-14.1834	-67.9229	458	788	27.3	4.28571	117	20.8795	3.16292	66.0403	0.766667	0.74504	3.69838	2.43769	0.729538	0.624642	0.0606873	0.0518443	0.00443464	0.0138489	9.67809	13.9888	8.37231	8.69367
PT_Tumupa_18_2001	-14.1736	-67.9196	333	831	16.2	4.38272	71	10.5307	2.06772	21.7745	0.771831	0.5219	4.21187	2.0033	0.762473	0.509607	0.0877652	0.0428314	0.00493106	0.0179762	1.9466	1.50406	1.89771	0.683895
PT_Tumupa_19_2001	-14.1599	-67.9222	354	1012	22.6	4.55752	103	18.2455	3.26101	59.4987	0.780583	0.756579	3.99542	2.7453	0.749634	0.67826	0.0710419	0.0724272	0.00444271	0.0150301	7.91227	7.12038	6.96603	5.21086
PT_Tumupa_20_2001	-14.1689	-67.9214	255	970	13.9	5.17986	72	9.87382	2.94725	29.1007	0.806944	0.70783	4.6622	2.41877	0.785425	0.603606	0.0923793	0.0743618	0.00423728	0.019674	5.60362	7.10693	5.0786	5.29751
PT_Tumupa_21_2001	-14.1706	-67.9123	231	994	16.9	4.14201	70	14.3721	2.90546	41.7576	0.758571	0.711557	4.02567	2.77988	0.751464	0.680274	0.0925562	0.0915142	0.00569548	0.0184409	1.25694	1.37226	1.24798	1.6964
PT_Tumupa_22_2001	-14.1723	-67.9133	254	842	17	4.47059	76	13.6884	2.6192	35.8525	0.776316	0.651655	4.45003	2.52634	0.775186	0.614557	0.0922255	0.0675126	0.00464712	0.0186948	0.222914	1.37542	0.243076	1.98441
PT_Tumupa_23_2001	-14.1704	-67.9109	205	1043	12.4	4.51613	56	8.86817	2.72936	24.2044	0.778571	0.691885	4.23055	2.432	0.763495	0.600951	0.0992128	0.0708488	0.00552405	0.0211618	2.87846	4.19712	2.7293	4.29707
PT_Tunkul_266_2007	-14.5778	-68.8897	524	2239	19.8	2.62626	52	13.4329	1.57755	21.1912	0.619231	0.447299	2.47879	1.45953	0.596404	0.398191	0.0514246	0.0274204	0.00834658	0.0162335	2.86781	4.3042	2.73488	3.02508
PT_Turnia_118_2003	-14.5486	-68.3276	323	1886	17.7	2.76836	49	14.3614	2.18774	31.419	0.638776	0.640607	2.47801	1.90372	0.596235	0.55846	0.0574086	0.055995	0.00932531	0.0184461	5.05761	5.0724	4.56187	4.45336
PT_Turupa_291_2008	-14.5487	-69.1317	192	4138	1.5	1.33333	2	1.14024	1.03205	1.17678	0.25	0.227878	1.29014	1.03062	0.221825	0.233156	0.081622	0.00960802	0.0486683	0.00952349	0.529155	0.148135	0.578919	-0.554218
PT_Turupa_292_2008	-14.5492	-69.1307	205	4106	1.8	1.11111	2	1.26028	1.02703	1.29435	0.1	0.296474	1.18811	1.03116	0.155275	0.285589	0.0717878	0.0105066	0.0506676	0.0089161	-1.07255	-0.392582	-1.09093	1.22078
PT_Turupa_293_2008	-14.5491	-69.1281	181	4085	1.6	1.25	2	1.20683	1.05805	1.27688	0.2	0.329809	1.26736	1.03464	0.2076	0.303575	0.083277	0.0109329	0.0513182	0.00960469	-0.208439	2.14106	-0.148096	2.73141
PT_Ultima_232_2005	-14.2531	-68.5256	323	901	16.1	3.1677	51	11.8694	2.06875	24.5549	0.684314	0.60062	2.95119	1.78818	0.660991	0.494353	0.0647316	0.043309	0.00742424	0.0189649	3.34473	6.4784	3.14141	5.60339
PT_Venado_222_2005	-14.2461	-68.5298	240	806	10.8	3.88889	42	6.45253	1.83891	11.8656	0.742857	0.48381	3.78137	1.78783	0.735364	0.457016	0.0992468	0.0450596	0.00691609	0.0214548	1.08335	1.13345	1.0834	1.24887
PT_Victop_372_2010	-15.4684	-68.3561	470	1490	26.3	3.23194	85	21.7474	2.23449	48.5943	0.690588	0.615588	2.92081	1.96352	0.657514	0.548058	0.0536387	0.0432706	0.00628062	0.0151684	5.80054	6.26227	5.26615	4.45201
PT_Victop_373_2010	-15.4678	-68.3553	364	1482	21.4	4.01869	86	16.7892	3.06098	51.3912	0.751163	0.757091	3.41727	2.45159	0.707255	0.648865	0.0675304	0.0687682	0.00576317	0.0160066	8.90599	8.8615	7.61875	6.76131
PT_Victop_374_2010	-15.4616	-68.3497	442	1537	26.4	3.90152	103	21.5236	2.74191	59.0157	0.743689	0.69544	3.41908	2.35468	0.707428	0.620872	0.0619424	0.0540943	0.00529372	0.0143485	7.78838	7.15829	6.84985	5.1969
PT_Victop_375_2010	-15.457	-68.3555	403	1163	18.8	4.04255	76	12.2473	2.05735	25.1971	0.752632	0.560425	3.85231	1.88554	0.74032	0.479487	0.0738515	0.0351955	0.00495732	0.016965	2.57605	4.88171	2.48344	4.77087
PT_Victop_376_2010	-15.46	-68.3564	336	1246	18.5	4.48649	83	14.033	2.59923	36.4751	0.777108	0.650603	4.05397	2.24037	0.753237	0.579574	0.0782259	0.0559953	0.00475018	0.0171692	5.52905	6.40878	5.02543	4.13699
PT_Victop_377_2010	-15.4624	-68.3543	340	1353	24	4.625	111	20.6959	3.38278	70.0098	0.783784	0.75056	4.19904	2.96762	0.761778	0.702151	0.0733087	0.0744253	0.00415346	0.01406	5.81048	5.57819	5.2982	3.44299
PT_Victop_378_2010	-15.4603	-68.353	431	1423	25.8	3.60465	93	21.692	2.51821	54.625	0.722581	0.657693	3.23954	2.22914	0.691217	0.601304	0.0574451	0.0505135	0.00546716	0.0146119	6.35586	5.72256	5.7367	3.85905
PT_Victop_379_2010	-15.4664	-68.3563	383	1362	25.1	3.6255	91	21.7352	2.65799	57.7719	0.724176	0.67477	3.35063	2.39106	0.701435	0.635176	0.0653112	0.0629136	0.00580833	0.0154622	4.20865	4.24274	3.91518	2.56075
PT_Victop_380_2010	-15.4646	-68.3554	411	1283	24.5	4.36735	107	19.0372	2.572	48.9637	0.771028	0.623516	4.03743	2.41169	0.752242	0.606347	0.0705598	0.0529129	0.00432666	0.0152631	4.67572	3.02961	4.34191	1.1249
PT_Virgen_151_2003	-14.6101	-68.6855	94	1084	5.1	2.7451	14	3.79033	2.3043	8.73406	0.635714	0.650287	2.44431	1.99835	0.590196	0.603008	0.100759	0.133025	0.0167918	0.0307345	2.98519	2.29999	2.71072	1.5383
PT_Waturu_405_2010	-14.8872	-68.8533	111	3192	6.2	3.22581	20	5.07365	1.98982	10.0957	0.69	0.583205	3.02597	2.0021	0.669045	0.574861	0.115992	0.109643	0.0126181	0.0310749	1.72283	-0.112005	1.6607	0.268498
PT_Wayrap_162_2004	-15.09	-68.4917	447	1454	27.6	3.80435	105	22.7908	2.73435	62.3181	0.737143	0.699843	3.39046	2.30995	0.70496	0.613758	0.061089	0.05388	0.00531297	0.014716	6.77509	7.87694	6.0575	5.84977
PT_Wayrap_163_2004	-15.0868	-68.4923	450	1456	29.8	4.32886	129	25.2871	3.31703	83.878	0.768992	0.763892	3.79615	2.74316	0.736504	0.675716	0.0625385	0.058685	0.00432732	0.0127743	8.51813	9.77872	7.50773	6.90259
PT_Wayrap_164_2004	-15.0863	-68.4886	530	1395	32.2	3.54037	114	25.453	2.7504	70.006	0.717544	0.700155	3.23313	2.2836	0.690625	0.617079	0.050944	0.0480787	0.00487298	0.0129435	6.03109	9.70909	5.5241	6.41831
PT_Wayrap_165_2004	-15.0857	-68.4899	409	1403	27.4	4.23358	116	22.8368	3.18949	72.8377	0.763793	0.740361	3.7951	2.73788	0.73642	0.676534	0.0671648	0.0651766	0.00466272	0.0141572	6.52838	6.92893	5.87067	4.50848
PT_Wayrap_166_2004	-15.0847	-68.4894	396	1340	25	4.52	113	20.7208	3.51071	72.7448	0.778761	0.785832	3.82393	2.7551	0.738408	0.685623	0.0674381	0.0718523	0.00460412	0.0139145	10.3217	10.5162	8.76466	7.20175
PT_Yariap_1_2001	-14.2166	-67.9546	242	553	17.1	4.73684	81	14.2861	3.52202	50.3159	0.788889	0.782978	4.34275	3.05046	0.769635	0.709211	0.0888815	0.0906432	0.0047003	0.0164501	4.43388	5.20234	4.09627	4.48431
PT_Yariap_10_2001	-14.2172	-67.9459	250	481	15.6	3.46154	54	13.2593	2.38971	31.6858	0.711111	0.646814	3.24299	2.25636	0.691456	0.616246	0.079862	0.0794101	0.00757257	0.02046	2.73655	1.67922	2.5955	1.49404
PT_Yariap_11_2001	-14.2249	-67.9502	221	535	12.6	4.68254	59	9.09996	2.61895	23.8324	0.786441	0.656772	4.3615	2.34986	0.77061	0.579348	0.0961292	0.0634185	0.00503216	0.0208349	3.33969	4.24315	3.14587	3.71606
PT_Yariap_2_2001	-14.2133	-67.9596	260	550	17.8	5.61798	100	13.6448	3.13064	42.717	0.822	0.680172	5.44492	3.09764	0.816284	0.674381	0.0973781	0.0768451	0.00327868	0.017083	1.77717	0.429466	1.74339	0.338992
PT_Yariap_3_2001	-14.1953	-67.972	269	554	15.9	3.96226	63	12.5199	2.51945	31.5433	0.747619	0.650181	3.66796	2.26257	0.727239	0.596581	0.080274	0.0646686	0.0059482	0.0191269	3.66624	3.97232	3.42627	2.80234
PT_Yariap_4_2001	-14.2093	-67.9607	242	539	19	4.78947	91	17.0624	3.63435	62.0106	0.791209	0.769937	4.59438	3.358	0.782247	0.740226	0.0963863	0.0984059	0.00456005	0.0157085	2.02407	2.80828	1.96523	1.89141
PT_Yariap_5_2001	-14.2256	-67.9437	205	475	15.3	5.22876	80	12.9135	3.83085	49.4699	0.80875	0.800444	4.90941	3.42657	0.796203	0.748933	0.112771	0.133738	0.0046574	0.0188756	2.83186	3.02291	2.6941	2.729
PT_Yariap_6_2001	-14.2246	-67.9413	182	488	12	4.33333	52	9.90539	2.58783	25.6335	0.769231	0.656569	4.21818	2.50322	0.762794	0.6235	0.101479	0.0862492	0.00569015	0.0224838	1.13475	0.981004	1.13117	1.47082
PT_Yariap_7_2001	-14.2337	-67.9425	291	496	19.4	4.58763	89	15.3717	2.92184	44.9136	0.782022	0.70699	4.36814	2.59438	0.770975	0.632418	0.0891395	0.0705391	0.00465825	0.0179454	2.46229	4.64222	2.37165	4.15553
PT_Yariap_8_2001	-14.2627	-67.9412	273	646	18.2	4.78022	87	14.6782	2.97873	43.7225	0.790805	0.70046	4.51179	2.79318	0.778279	0.665335	0.085399	0.077861	0.00417654	0.0175536	3.14329	2.38314	2.99896	2.00103
PT_Yariap_9_2001	-14.2112	-67.9428	157	480	12.7	5.66929	72	11.5971	4.27019	49.5221	0.823611	0.803032	5.39465	3.9801	0.81454	0.784942	0.119661	0.13171	0.00409555	0.0170174	2.29519	2.20253	2.2148	1.06303
PT_Yuchuy_323_2009	-14.9159	-68.7947	138	3658	3.5	2	7	2.28634	1.35179	3.09065	0.5	0.367976	1.80479	1.22716	0.44475	0.327733	0.0833571	0.0363288	0.0253728	0.0272998	2.34186	3.43081	2.17753	1.4741
PT_Yuyo_155_2003	-15.0367	-68.4572	280	963	15.3	2.7451	42	12.9932	2.00501	26.0516	0.635714	0.5803	2.53287	1.8267	0.604945	0.536811	0.0632393	0.0584231	0.00984103	0.020769	3.35598	3.05209	3.12661	2.09394
PT_Zanjon_261_2007	-14.6125	-68.9436	248	2082	14.2	3.94366	56	10.8719	2.54931	27.7158	0.746429	0.677999	3.55389	2.20832	0.718454	0.578897	0.0858873	0.0629385	0.00676849	0.0196036	4.53823	5.41778	4.13299	5.05531
