# Supplementary material for: Elevational Gradients in β-Diversity Reflect Variation in the Strength of Local Community Assembly Mechanisms across Spatial Scales
Source: PLoS One. 2015 Mar 24;10(3):e0121458. doi: 10.1371/journal.pone.0121458 (PMC4372560; doi:10.1371/journal.pone.0121458)
Supplement: S2 Dataset — (XLSX) [file pone.0121458.s002.xlsx]

## Sheet: RandomLocalAbund_RandomSAD
Plot Group Name	Total Abundance	Median Geo. Distance	sd Geo. Distance	Sum Geo. Distance	Median Nearest Neigh. Distance	sd Nearest Neigh. Distance	Sum Nearest Neigh. Distance	Median Minimum Spanning Tree Distances	sd Minimum Spanning Tree Distances	Sum Minimum Spanning Tree Distances	Median Elevation	Range Elevation	Alpha Diversity - q0	Beta Diversity - q0	Gamma Diversity - q0	Alpha Diversity - q1	Beta Diversity - q1	Gamma Diversity - q1	Proportional Species Turnover	Mean Bray-Curtis Distance	Mean Null Beta Diversity - q0	Mean Null Beta Diversity - q1	Mean Null Proportional Species Turnover	Mean Null Mean Bray-Curtis Distance	sd Null Beta Diversity - q0	sd Null Beta Diversity - q1	sd Null Proportional Species Turnover	sd Null Mean Bray-Curtis Distance	Beta-deviations - q0	Beta-deviations - q1	Beta-deviations - Proportional Species Turnover	Beta-deviations - Mean Bray-Curtis Distance
group_1_364	2648	37967.5	31333.8	1.99963e+06	485.193	338.139	6150.96	946.115	19000.3	99459.9	364	187	81.4	4.77887	389	42.0772	3.14863	132.486	0.790746	0.751595	2.01275	2.06839	0.503129	0.61053	0.0177418	0.0219682	0.0043781	0.00619154	155.909	49.1731	65.6943	22.7835
group_2_538	2914	41784.2	23345.3	1.35416e+06	1025.61	15163.3	62480.9	1122.11	18739.8	98376.1	538	190	80.1	4.90637	393	39.0861	3.38465	132.293	0.796183	0.77447	1.90037	1.97168	0.47375	0.591602	0.0160016	0.01983	0.00443053	0.0060262	187.856	71.2543	72.7753	30.3454
group_3_772	3061	3011.82	4718.13	252240	889.917	3784.84	26133.7	1170.48	3888.74	26349.3	772	120	41.9	3.43675	144	19.5807	2.51919	49.3275	0.709028	0.697678	1.13457	1.27385	0.118549	0.375154	0.00952771	0.0114976	0.00739518	0.00729428	241.63	108.313	79.8465	44.2161
group_4_1002.5	2743	18784.3	11872.9	815282	403.734	4759.8	33265.6	949.13	6786.39	51201.9	1002.5	142	45.6	5.41667	247	23.5076	4.7618	111.938	0.815385	0.891042	1.48762	1.60838	0.327728	0.502612	0.0138397	0.0170896	0.00624814	0.00708447	283.896	184.523	78.0482	54.8285
group_5_1229	2316	10387.9	5315.69	330409	345.61	3105	18594.9	388.207	4178.66	27675.8	1229	188	38.4	5.52083	212	18.1656	5.01231	91.0517	0.818868	0.883182	1.50082	1.62012	0.333628	0.506136	0.0154916	0.018967	0.00687634	0.00771838	259.496	178.847	70.5667	48.8503
group_6_1418.5	3371	18965.2	17141.6	1.13246e+06	515.067	4711.24	31591.1	3371.71	11031.7	78609.8	1418.5	165	80.4	4.77612	384	38.5952	3.9241	151.451	0.790625	0.844229	1.70586	1.8024	0.413743	0.554132	0.0142143	0.0171128	0.00488434	0.00591659	215.998	123.983	77.1613	49.0311
group_7_1543.5	3716	1892.1	22501.9	596357	676.882	16848.1	62733.7	772.944	17724.9	62584.5	1543.5	169	71.3	4.09537	292	35.8377	3.02741	108.495	0.755822	0.761614	1.38571	1.51562	0.278303	0.473376	0.0112934	0.0135637	0.00588268	0.00621507	239.932	111.458	81.1738	46.3773
group_8_1792.5	3707	23964.8	16402.6	1.24865e+06	2533.05	5994.21	50317.1	5577.91	7623.33	79872.9	1792.5	187	50.7	5.30572	269	23.9189	4.4265	105.877	0.811524	0.872918	1.33469	1.46889	0.250717	0.457527	0.0106401	0.0129524	0.00597565	0.00619173	373.212	228.345	93.8488	67.088
group_9_1958	3436	14811.2	14841.4	618607	563.438	12077.2	44677	717.301	12991.4	58561.7	1958	173	55.1	4.28312	236	26.2812	4.11479	108.142	0.766525	0.84621	1.302	1.43821	0.231898	0.446357	0.010982	0.0134154	0.0064812	0.00668254	271.455	199.515	82.4889	59.8355
group_10_2232.5	3119	23196.1	26542.9	1.34652e+06	459.391	6495.39	24925.3	739.081	18107.1	78206.1	2232.5	182	39	5.38462	210	15.0086	3.97045	59.5908	0.814286	0.845581	1.29037	1.42716	0.224967	0.442229	0.0113255	0.0136392	0.00679297	0.00683944	361.506	186.468	86.7542	58.9744
group_11_2422.5	3553	2441.66	20807.6	557024	582.783	16507.2	58946.1	704.186	17351.2	59397.4	2422.5	167	43.8	4.97717	218	20.7598	4.50141	93.4485	0.799083	0.881523	1.24234	1.38179	0.195015	0.424416	0.0101118	0.0123247	0.00655118	0.00664184	369.354	253.119	92.2074	68.8224
group_12_2801	2512	14801.7	21943.6	1.03031e+06	287.109	4537.47	20145.7	605.326	13222.2	61221.8	2801	176	33.5	4.77612	160	16.0554	4.18605	67.2085	0.790625	0.853663	1.26122	1.39934	0.20704	0.43159	0.0123491	0.014779	0.00776164	0.00779177	284.627	188.558	75.1884	54.1691
group_13_3003.5	4163	37029.1	42075.7	2.43395e+06	565.267	132.32	5405.14	602.206	26108.8	114823	3003.5	173	35.7	4.39776	157	14.8599	3.22244	47.885	0.772611	0.796483	1.07556	1.20869	0.0702124	0.338181	0.00676273	0.0083143	0.00584216	0.00618393	491.252	242.203	120.229	74.1118
group_14_3199	3175	26007.6	34541.3	1.31968e+06	503.473	26472.8	95370.4	830.65	27965.6	121380	3199	117	26.3	4.25856	112	11.7759	3.56269	41.9538	0.765179	0.828542	1.0618	1.19156	0.0581571	0.327341	0.00730539	0.00947651	0.00647225	0.00756669	437.589	250.212	109.239	66.2379
group_15_3466	2270	7206.12	12385.5	587312	165.207	2359.82	14657.7	595.057	7183.7	35289.6	3466	176	14	3.71429	52	6.92966	2.75275	19.0756	0.730769	0.73879	1.01289	1.1141	0.0127038	0.26635	0.00487849	0.00802029	0.00474841	0.00866602	553.736	204.313	151.222	54.5165
group_16_3594	1872	21483.5	11941.7	774644	1407.61	5155.11	27555.2	2390.62	8084.68	51152.5	3594	152	6.2	6.45161	40	2.07973	3.18623	6.62651	0.845	0.766571	1.00935	1.10504	0.00924375	0.257634	0.00475069	0.00852866	0.00465277	0.0097245	1145.57	244.023	179.625	52.3355
group_17_4090.5	1192	14245.3	7586.59	472871	660.026	1681.69	13264.6	915.171	4393.1	26628.7	4090.5	162	1.9	1.57895	3	1.46469	1.36431	1.9983	0.366667	0.518429	1	1.00771	0	0.0898948	0	0.00258464	0	0.0126514	NA	137.968	NA	33.8725
group_18_4264.5	1446	29281.3	16390.6	939247	211.897	1936.03	13621.6	2852.86	9213.92	45124.9	4264.5	166	1.2	1.66667	2	1.06643	1.03333	1.10197	0.4	0.306901	1	1.00317	0	0.0663542	0	0.00148396	0	0.0114399	NA	20.3218	NA	21.027

## Sheet: RandomLocalAbund_FixedSAD
Plot Group Name	Total Abundance	Median Geo. Distance	sd Geo. Distance	Sum Geo. Distance	Median Nearest Neigh. Distance	sd Nearest Neigh. Distance	Sum Nearest Neigh. Distance	Median Minimum Spanning Tree Distances	sd Minimum Spanning Tree Distances	Sum Minimum Spanning Tree Distances	Median Elevation	Range Elevation	Alpha Diversity - q0	Beta Diversity - q0	Gamma Diversity - q0	Alpha Diversity - q1	Beta Diversity - q1	Gamma Diversity - q1	Proportional Species Turnover	Mean Bray-Curtis Distance	Mean Null Beta Diversity - q0	Mean Null Beta Diversity - q1	Mean Null Proportional Species Turnover	Mean Null Mean Bray-Curtis Distance	sd Null Beta Diversity - q0	sd Null Beta Diversity - q1	sd Null Proportional Species Turnover	sd Null Mean Bray-Curtis Distance	Beta-deviations - q0	Beta-deviations - q1	Beta-deviations - Proportional Species Turnover	Beta-deviations - Mean Bray-Curtis Distance
group_1_364	2648	37967.5	31333.8	1.99963e+06	485.193	338.139	6150.96	946.115	19000.3	99459.9	364	187	81.4	4.77887	389	42.0772	3.14863	132.486	0.790746	0.751595	3.16936	1.69788	0.684457	0.444443	0.0269196	0.0136286	0.00267904	0.00714586	59.7894	106.45	39.6743	42.9832
group_2_538	2914	41784.2	23345.3	1.35416e+06	1025.61	15163.3	62480.9	1122.11	18739.8	98376.1	538	190	80.1	4.90637	393	39.0861	3.38465	132.293	0.796183	0.77447	2.97909	1.64959	0.664305	0.43595	0.0236095	0.0123699	0.00265911	0.00671879	81.6317	140.265	49.5947	50.3841
group_3_772	3061	3011.82	4718.13	252240	889.917	3784.84	26133.7	1170.48	3888.74	26349.3	772	120	41.9	3.43675	144	19.5807	2.51919	49.3275	0.709028	0.697678	1.9737	1.21462	0.493292	0.26595	0.0188996	0.0070564	0.00484888	0.00742995	77.4116	184.878	44.4919	58.1064
group_4_1002.5	2743	18784.3	11872.9	815282	403.734	4759.8	33265.6	949.13	6786.39	51201.9	1002.5	142	45.6	5.41667	247	23.5076	4.7618	111.938	0.815385	0.891042	2.23869	1.44533	0.553276	0.389601	0.0198377	0.01118	0.00395655	0.00717376	160.199	296.642	66.2467	69.8994
group_5_1229	2316	10387.9	5315.69	330409	345.61	3105	18594.9	388.207	4178.66	27675.8	1229	188	38.4	5.52083	212	18.1656	5.01231	91.0517	0.818868	0.883182	2.31699	1.44243	0.568366	0.385155	0.0219366	0.012121	0.00408408	0.00811712	146.05	294.52	61.3361	61.3551
group_6_1418.5	3371	18965.2	17141.6	1.13246e+06	515.067	4711.24	31591.1	3371.71	11031.7	78609.8	1418.5	165	80.4	4.77612	384	38.5952	3.9241	151.451	0.790625	0.844229	2.59712	1.55372	0.614935	0.41915	0.0199206	0.0111888	0.00295143	0.0064417	109.384	211.852	59.5269	65.9887
group_7_1543.5	3716	1892.1	22501.9	596357	676.882	16848.1	62733.7	772.944	17724.9	62584.5	1543.5	169	71.3	4.09537	292	35.8377	3.02741	108.495	0.755822	0.761614	2.31781	1.36836	0.568531	0.345087	0.0188457	0.00845998	0.0035063	0.00648654	94.3217	196.105	53.4156	64.2139
group_8_1792.5	3707	23964.8	16402.6	1.24865e+06	2533.05	5994.21	50317.1	5577.91	7623.33	79872.9	1792.5	187	50.7	5.30572	269	23.9189	4.4265	105.877	0.811524	0.872918	2.25276	1.33662	0.55607	0.331684	0.0186089	0.00833941	0.00366629	0.0064989	164.059	370.516	69.6764	83.2808
group_9_1958	3436	14811.2	14841.4	618607	563.438	12077.2	44677	717.301	12991.4	58561.7	1958	173	55.1	4.28312	236	26.2812	4.11479	108.142	0.766525	0.84621	2.00829	1.33487	0.502032	0.345657	0.0163154	0.00872098	0.00404239	0.00663054	139.428	318.762	65.43	75.4921
group_10_2232.5	3119	23196.1	26542.9	1.34652e+06	459.391	6495.39	24925.3	739.081	18107.1	78206.1	2232.5	182	39	5.38462	210	15.0086	3.97045	59.5908	0.814286	0.845581	2.33886	1.30509	0.572404	0.303063	0.0217279	0.00795746	0.00396801	0.00701352	140.178	334.951	60.958	77.3531
group_11_2422.5	3553	2441.66	20807.6	557024	582.783	16507.2	58946.1	704.186	17351.2	59397.4	2422.5	167	43.8	4.97717	218	20.7598	4.50141	93.4485	0.799083	0.881523	2.03554	1.29023	0.508695	0.314617	0.0173256	0.00786851	0.0041775	0.00652029	169.785	408.105	69.5123	86.945
group_12_2801	2512	14801.7	21943.6	1.03031e+06	287.109	4537.47	20145.7	605.326	13222.2	61221.8	2801	176	33.5	4.77612	160	16.0554	4.18605	67.2085	0.790625	0.853663	2.05664	1.30394	0.513721	0.322695	0.0205831	0.00947305	0.00486153	0.00789243	132.122	304.243	56.9582	67.2757
group_13_3003.5	4163	37029.1	42075.7	2.43395e+06	565.267	132.32	5405.14	602.206	26108.8	114823	3003.5	173	35.7	4.39776	157	14.8599	3.22244	47.885	0.772611	0.796483	1.90406	1.1702	0.47476	0.234749	0.0177649	0.00544191	0.00489457	0.00640974	140.372	377.117	60.8535	87.6375
group_14_3199	3175	26007.6	34541.3	1.31968e+06	503.473	26472.8	95370.4	830.65	27965.6	121380	3199	117	26.3	4.25856	112	11.7759	3.56269	41.9538	0.765179	0.828542	1.84507	1.15603	0.457963	0.233055	0.018055	0.00604077	0.00530436	0.00730117	133.674	398.403	57.9175	81.5604
group_15_3466	2270	7206.12	12385.5	587312	165.207	2359.82	14657.7	595.057	7183.7	35289.6	3466	176	14	3.71429	52	6.92966	2.75275	19.0756	0.730769	0.73879	1.74873	1.09841	0.428047	0.184228	0.0242288	0.00539807	0.00790389	0.0088085	81.1248	306.469	38.3004	62.9576
group_16_3594	1872	21483.5	11941.7	774644	1407.61	5155.11	27555.2	2390.62	8084.68	51152.5	3594	152	6.2	6.45161	40	2.07973	3.18623	6.62651	0.845	0.766571	1.85374	1.08922	0.460409	0.163993	0.0299051	0.00559534	0.00869548	0.00985822	153.749	374.779	44.2289	61.1244
group_17_4090.5	1192	14245.3	7586.59	472871	660.026	1681.69	13264.6	915.171	4393.1	26628.7	4090.5	162	1.9	1.57895	3	1.46469	1.36431	1.9983	0.366667	0.518429	1.04748	1.00824	0.0443833	0.07698	0.0331044	0.00262996	0.0298144	0.0123509	16.0544	135.388	10.8097	35.7422
group_18_4264.5	1446	29281.3	16390.6	939247	211.897	1936.03	13621.6	2852.86	9213.92	45124.9	4264.5	166	1.2	1.66667	2	1.06643	1.03333	1.10197	0.4	0.306901	1.02056	1.00343	0.019225	0.0533169	0.0319403	0.0016701	0.0293612	0.0115317	20.2287	17.9034	12.9686	21.9901

## Sheet: FixedLocalAbund_RandomSAD
Plot Group Name	Total Abundance	Median Geo. Distance	sd Geo. Distance	Sum Geo. Distance	Median Nearest Neigh. Distance	sd Nearest Neigh. Distance	Sum Nearest Neigh. Distance	Median Minimum Spanning Tree Distances	sd Minimum Spanning Tree Distances	Sum Minimum Spanning Tree Distances	Median Elevation	Range Elevation	Alpha Diversity - q0	Beta Diversity - q0	Gamma Diversity - q0	Alpha Diversity - q1	Beta Diversity - q1	Gamma Diversity - q1	Proportional Species Turnover	Mean Bray-Curtis Distance	Mean Null Beta Diversity - q0	Mean Null Beta Diversity - q1	Mean Null Proportional Species Turnover	Mean Null Mean Bray-Curtis Distance	sd Null Beta Diversity - q0	sd Null Beta Diversity - q1	sd Null Proportional Species Turnover	sd Null Mean Bray-Curtis Distance	Beta-deviations - q0	Beta-deviations - q1	Beta-deviations - Proportional Species Turnover	Beta-deviations - Mean Bray-Curtis Distance
group_1_364	2648	37967.5	31333.8	1.99963e+06	485.193	338.139	6150.96	946.115	19000.3	99459.9	364	187	81.4	4.77887	389	42.0772	3.14863	132.486	0.790746	0.751595	2.04277	2.11851	0.510428	0.626818	0.0183754	0.0227457	0.00440315	0.00595103	148.9	45.2886	63.6629	20.9672
group_2_538	2914	41784.2	23345.3	1.35416e+06	1025.61	15163.3	62480.9	1122.11	18739.8	98376.1	538	190	80.1	4.90637	393	39.0861	3.38465	132.293	0.796183	0.77447	1.92792	2.01489	0.481269	0.607417	0.0163089	0.0207898	0.00438677	0.00592955	182.628	65.8861	71.7871	28.173
group_3_772	3061	3011.82	4718.13	252240	889.917	3784.84	26133.7	1170.48	3888.74	26349.3	772	120	41.9	3.43675	144	19.5807	2.51919	49.3275	0.709028	0.697678	1.14287	1.28242	0.124955	0.387402	0.00927477	0.011583	0.00709138	0.00708013	247.325	106.775	82.3638	43.8234
group_4_1002.5	2743	18784.3	11872.9	815282	403.734	4759.8	33265.6	949.13	6786.39	51201.9	1002.5	142	45.6	5.41667	247	23.5076	4.7618	111.938	0.815385	0.891042	1.4948	1.6177	0.330951	0.50862	0.0144037	0.0175878	0.00644543	0.00707755	272.283	178.765	75.1592	54.0331
group_5_1229	2316	10387.9	5315.69	330409	345.61	3105	18594.9	388.207	4178.66	27675.8	1229	188	38.4	5.52083	212	18.1656	5.01231	91.0517	0.818868	0.883182	1.52678	1.65089	0.34496	0.524701	0.0155352	0.0197085	0.00665972	0.00747807	257.097	170.557	71.1603	47.9376
group_6_1418.5	3371	18965.2	17141.6	1.13246e+06	515.067	4711.24	31591.1	3371.71	11031.7	78609.8	1418.5	165	80.4	4.77612	384	38.5952	3.9241	151.451	0.790625	0.844229	1.72355	1.82969	0.419764	0.566516	0.0139259	0.0172324	0.00468475	0.0057084	219.201	121.539	79.1634	48.6499
group_7_1543.5	3716	1892.1	22501.9	596357	676.882	16848.1	62733.7	772.944	17724.9	62584.5	1543.5	169	71.3	4.09537	292	35.8377	3.02741	108.495	0.755822	0.761614	1.39846	1.53151	0.284879	0.484702	0.0114779	0.0141329	0.00586759	0.00616857	234.965	105.846	80.2617	44.8908
group_8_1792.5	3707	23964.8	16402.6	1.24865e+06	2533.05	5994.21	50317.1	5577.91	7623.33	79872.9	1792.5	187	50.7	5.30572	269	23.9189	4.4265	105.877	0.811524	0.872918	1.35158	1.48888	0.260079	0.4732	0.0109442	0.0135006	0.00598923	0.0060876	361.299	217.592	92.0728	65.661
group_9_1958	3436	14811.2	14841.4	618607	563.438	12077.2	44677	717.301	12991.4	58561.7	1958	173	55.1	4.28312	236	26.2812	4.11479	108.142	0.766525	0.84621	1.34933	1.48807	0.258836	0.487792	0.0113687	0.0143739	0.00623625	0.00615978	258.059	182.743	81.4094	58.1867
group_10_2232.5	3119	23196.1	26542.9	1.34652e+06	459.391	6495.39	24925.3	739.081	18107.1	78206.1	2232.5	182	39	5.38462	210	15.0086	3.97045	59.5908	0.814286	0.845581	1.3229	1.46212	0.244026	0.472199	0.0116886	0.0146721	0.00667706	0.00657105	347.492	170.959	85.4058	56.8223
group_11_2422.5	3553	2441.66	20807.6	557024	582.783	16507.2	58946.1	704.186	17351.2	59397.4	2422.5	167	43.8	4.97717	218	20.7598	4.50141	93.4485	0.799083	0.881523	1.30233	1.44237	0.232089	0.48053	0.0110873	0.0141688	0.00653402	0.00618958	331.445	215.9	86.7756	64.7852
group_12_2801	2512	14801.7	21943.6	1.03031e+06	287.109	4537.47	20145.7	605.326	13222.2	61221.8	2801	176	33.5	4.77612	160	16.0554	4.18605	67.2085	0.790625	0.853663	1.29852	1.44081	0.229825	0.468668	0.0124196	0.0160291	0.0073713	0.00734532	280.009	171.266	76.0789	52.4137
group_13_3003.5	4163	37029.1	42075.7	2.43395e+06	565.267	132.32	5405.14	602.206	26108.8	114823	3003.5	173	35.7	4.39776	157	14.8599	3.22244	47.885	0.772611	0.796483	1.11287	1.24394	0.101378	0.402627	0.00763535	0.0101936	0.00616369	0.00581125	430.222	194.091	108.901	67.7747
group_14_3199	3175	26007.6	34541.3	1.31968e+06	503.473	26472.8	95370.4	830.65	27965.6	121380	3199	117	26.3	4.25856	112	11.7759	3.56269	41.9538	0.765179	0.828542	1.14289	1.27946	0.124975	0.451641	0.00892793	0.0131832	0.00683074	0.00550732	348.979	173.193	93.7239	68.4364
group_15_3466	2270	7206.12	12385.5	587312	165.207	2359.82	14657.7	595.057	7183.7	35289.6	3466	176	14	3.71429	52	6.92966	2.75275	19.0756	0.730769	0.73879	1.0638	1.17307	0.059925	0.397239	0.00761983	0.0125167	0.00672533	0.00598171	347.841	126.205	99.749	57.0993
group_16_3594	1872	21483.5	11941.7	774644	1407.61	5155.11	27555.2	2390.62	8084.68	51152.5	3594	152	6.2	6.45161	40	2.07973	3.18623	6.62651	0.845	0.766571	1.03294	1.1364	0.03182	0.37645	0.00849491	0.0118451	0.00794082	0.00798924	637.874	173.054	102.405	48.8308
group_17_4090.5	1192	14245.3	7586.59	472871	660.026	1681.69	13264.6	915.171	4393.1	26628.7	4090.5	162	1.9	1.57895	3	1.46469	1.36431	1.9983	0.366667	0.518429	1	1.0105	0	0.330899	0	0.00404017	0	0.00359118	NA	87.5728	NA	52.2195
group_18_4264.5	1446	29281.3	16390.6	939247	211.897	1936.03	13621.6	2852.86	9213.92	45124.9	4264.5	166	1.2	1.66667	2	1.06643	1.03333	1.10197	0.4	0.306901	1	1.00411	0	0.302001	0	0.00213219	0	0.00254235	NA	13.7024	NA	1.92727

## Sheet: FixedLocalAbund_FixedSAD
Plot Group Name	Total Abundance	Median Geo. Distance	sd Geo. Distance	Sum Geo. Distance	Median Nearest Neigh. Distance	sd Nearest Neigh. Distance	Sum Nearest Neigh. Distance	Median Minimum Spanning Tree Distances	sd Minimum Spanning Tree Distances	Sum Minimum Spanning Tree Distances	Median Elevation	Range Elevation	Alpha Diversity - q0	Beta Diversity - q0	Gamma Diversity - q0	Alpha Diversity - q1	Beta Diversity - q1	Gamma Diversity - q1	Proportional Species Turnover	Mean Bray-Curtis Distance	Mean Null Beta Diversity - q0	Mean Null Beta Diversity - q1	Mean Null Proportional Species Turnover	Mean Null Mean Bray-Curtis Distance	sd Null Beta Diversity - q0	sd Null Beta Diversity - q1	sd Null Proportional Species Turnover	sd Null Mean Bray-Curtis Distance	Beta-deviations - q0	Beta-deviations - q1	Beta-deviations - Proportional Species Turnover	Beta-deviations - Mean Bray-Curtis Distance
group_1_364	2648	37967.5	31333.8	1.99963e+06	485.193	338.139	6150.96	946.115	19000.3	99459.9	364	187	81.4	4.77887	389	42.0772	3.14863	132.486	0.790746	0.751595	3.20103	1.71944	0.687579	0.475587	0.0267869	0.0150879	0.0026121	0.00700296	58.9034	94.724	39.4956	39.413
group_2_538	2914	41784.2	23345.3	1.35416e+06	1025.61	15163.3	62480.9	1122.11	18739.8	98376.1	538	190	80.1	4.90637	393	39.0861	3.38465	132.293	0.796183	0.77447	3.00749	1.66849	0.667476	0.464741	0.0239951	0.013657	0.00265257	0.00655576	79.1359	125.662	48.5219	47.2452
group_3_772	3061	3011.82	4718.13	252240	889.917	3784.84	26133.7	1170.48	3888.74	26349.3	772	120	41.9	3.43675	144	19.5807	2.51919	49.3275	0.709028	0.697678	1.98324	1.21882	0.495725	0.288453	0.0196726	0.00744643	0.00500168	0.00697433	73.8852	174.63	42.6463	58.6759
group_4_1002.5	2743	18784.3	11872.9	815282	403.734	4759.8	33265.6	949.13	6786.39	51201.9	1002.5	142	45.6	5.41667	247	23.5076	4.7618	111.938	0.815385	0.891042	2.24672	1.45009	0.55487	0.399205	0.0204054	0.0115149	0.00404149	0.00701813	155.348	287.603	64.4599	70.0809
group_5_1229	2316	10387.9	5315.69	330409	345.61	3105	18594.9	388.207	4178.66	27675.8	1229	188	38.4	5.52083	212	18.1656	5.01231	91.0517	0.818868	0.883182	2.3428	1.4574	0.573118	0.413451	0.0232332	0.0130888	0.00423019	0.00756583	136.788	271.598	58.0943	62.0858
group_6_1418.5	3371	18965.2	17141.6	1.13246e+06	515.067	4711.24	31591.1	3371.71	11031.7	78609.8	1418.5	165	80.4	4.77612	384	38.5952	3.9241	151.451	0.790625	0.844229	2.61788	1.56802	0.617989	0.44068	0.020226	0.0117552	0.00294869	0.00620158	106.706	200.43	58.5468	65.0719
group_7_1543.5	3716	1892.1	22501.9	596357	676.882	16848.1	62733.7	772.944	17724.9	62584.5	1543.5	169	71.3	4.09537	292	35.8377	3.02741	108.495	0.755822	0.761614	2.33003	1.37531	0.570792	0.365022	0.0189969	0.00892686	0.00349787	0.00609975	92.9278	185.071	52.8977	65.0178
group_8_1792.5	3707	23964.8	16402.6	1.24865e+06	2533.05	5994.21	50317.1	5577.91	7623.33	79872.9	1792.5	187	50.7	5.30572	269	23.9189	4.4265	105.877	0.811524	0.872918	2.26849	1.34513	0.559147	0.358726	0.0187967	0.0085759	0.00365374	0.00612988	161.583	359.306	69.0736	83.8828
group_9_1958	3436	14811.2	14841.4	618607	563.438	12077.2	44677	717.301	12991.4	58561.7	1958	173	55.1	4.28312	236	26.2812	4.11479	108.142	0.766525	0.84621	2.05298	1.36073	0.512869	0.404005	0.0172952	0.0100066	0.00409999	0.00623516	128.945	275.224	61.8675	70.9212
group_10_2232.5	3119	23196.1	26542.9	1.34652e+06	459.391	6495.39	24925.3	739.081	18107.1	78206.1	2232.5	182	39	5.38462	210	15.0086	3.97045	59.5908	0.814286	0.845581	2.37129	1.31869	0.578251	0.356103	0.0227161	0.00883362	0.00403682	0.00647201	132.651	300.189	58.4706	75.63
group_11_2422.5	3553	2441.66	20807.6	557024	582.783	16507.2	58946.1	704.186	17351.2	59397.4	2422.5	167	43.8	4.97717	218	20.7598	4.50141	93.4485	0.799083	0.881523	2.09573	1.31925	0.522799	0.394221	0.0194699	0.00952304	0.00442776	0.00597026	147.994	334.153	62.3981	81.6216
group_12_2801	2512	14801.7	21943.6	1.03031e+06	287.109	4537.47	20145.7	605.326	13222.2	61221.8	2801	176	33.5	4.77612	160	16.0554	4.18605	67.2085	0.790625	0.853663	2.09247	1.32337	0.522049	0.379436	0.0208172	0.0105708	0.00475551	0.00682669	128.915	270.811	56.4767	69.4667
group_13_3003.5	4163	37029.1	42075.7	2.43395e+06	565.267	132.32	5405.14	602.206	26108.8	114823	3003.5	173	35.7	4.39776	157	14.8599	3.22244	47.885	0.772611	0.796483	1.95075	1.18594	0.487324	0.331188	0.019816	0.00656719	0.00520973	0.00527417	123.486	310.102	54.7604	88.2215
group_14_3199	3175	26007.6	34541.3	1.31968e+06	503.473	26472.8	95370.4	830.65	27965.6	121380	3199	117	26.3	4.25856	112	11.7759	3.56269	41.9538	0.765179	0.828542	1.92838	1.19468	0.481363	0.403328	0.0219604	0.00971283	0.0058995	0.00485507	106.108	243.802	48.1084	87.5813
group_15_3466	2270	7206.12	12385.5	587312	165.207	2359.82	14657.7	595.057	7183.7	35289.6	3466	176	14	3.71429	52	6.92966	2.75275	19.0756	0.730769	0.73879	1.81205	1.12346	0.448006	0.360354	0.0280843	0.00929773	0.00854472	0.00493939	67.7331	175.235	33.0922	76.6159
group_16_3594	1872	21483.5	11941.7	774644	1407.61	5155.11	27555.2	2390.62	8084.68	51152.5	3594	152	6.2	6.45161	40	2.07973	3.18623	6.62651	0.845	0.766571	1.92263	1.10397	0.479695	0.322736	0.0361241	0.00750161	0.0097544	0.0067962	125.373	277.576	37.4503	65.3063
group_17_4090.5	1192	14245.3	7586.59	472871	660.026	1681.69	13264.6	915.171	4393.1	26628.7	4090.5	162	1.9	1.57895	3	1.46469	1.36431	1.9983	0.366667	0.518429	1.07567	1.01123	0.0690833	0.329091	0.0398163	0.00363355	0.034169	0.00327035	12.64	97.1719	8.70916	57.8953
group_18_4264.5	1446	29281.3	16390.6	939247	211.897	1936.03	13621.6	2852.86	9213.92	45124.9	4264.5	166	1.2	1.66667	2	1.06643	1.03333	1.10197	0.4	0.306901	1.0507	1.00471	0.046525	0.301061	0.0454086	0.00215249	0.0400934	0.00175675	13.565	13.2964	8.8163	3.32427
