# Supplementary material for: Elevational Gradients in β-Diversity Reflect Variation in the Strength of Local Community Assembly Mechanisms across Spatial Scales
Source: PLoS One. 2015 Mar 24;10(3):e0121458. doi: 10.1371/journal.pone.0121458 (PMC4372560; doi:10.1371/journal.pone.0121458)
Supplement: S1 Code — (ZIP) [file pone.0121458.s003.zip]

Archive with 1 entries (1 files):
- Tello_etal_S1_Code.r
